# Supplementary material for: Towards a unified medical microbiome ecology of the OMU for metagenomes and the OTU for microbes
Source: BMC Bioinformatics. 2024 Mar 29;25:137. doi: 10.1186/s12859-023-05591-8 (PMC10979563; doi:10.1186/s12859-023-05591-8)
Supplement: Supplementary file 2 — Additional file 2. Supplementary Tables. [file 12859_2023_5591_MOESM2_ESM.zip]

Archive with 12 entries (9 files):
- OSI-Tables S4-10-17-Excel-Corrected/
- OSI-Tables S4-10-17-Excel-Corrected/.DS_Store
- __MACOSX/
- __MACOSX/OSI-Tables S4-10-17-Excel-Corrected/
- __MACOSX/OSI-Tables S4-10-17-Excel-Corrected/._.DS_Store
- OSI-Tables S4-10-17-Excel-Corrected/Table S10-MFGC-ID-List-Core-Periphery.xls
- __MACOSX/OSI-Tables S4-10-17-Excel-Corrected/._Table S10-MFGC-ID-List-Core-Periphery.xls
- OSI-Tables S4-10-17-Excel-Corrected/Table S17-MP-MF-ID-List-Core-Periphery.xls
- __MACOSX/OSI-Tables S4-10-17-Excel-Corrected/._Table S17-MP-MF-ID-List-Core-Periphery.xls
- OSI-Tables S4-10-17-Excel-Corrected/Table S4-MFGC-ID-List.xls
- __MACOSX/OSI-Tables S4-10-17-Excel-Corrected/._Table S4-MFGC-ID-List.xls
- __MACOSX/._OSI-Tables S4-10-17-Excel-Corrected
