# Supplementary material for: Towards a unified medical microbiome ecology of the OMU for metagenomes and the OTU for microbes
Source: BMC Bioinformatics. 2024 Mar 29;25:137. doi: 10.1186/s12859-023-05591-8 (PMC10979563; doi:10.1186/s12859-023-05591-8)
Supplement: Supplementary file 2 — Additional file 2. Supplementary Tables. [file 12859_2023_5591_MOESM2_ESM.zip › OSI-Tables S4-10-17-Excel-Corrected/Table S10-MFGC-ID-List-Core-Periphery.xls]

## Sheet: TypeI-eggNOG-Lean
Table S10-1. The Type-I-MFGC-eggNOG list of Lean (Separated as Core and Periphery Nodes)
Core/Periphery	ID	MFGC
core	1	Nucleotide transport and metabolism;Replication, recombination and repair
core	2	Intracellular trafficking, secretion, and vesicular transport
core	7	Energy production and conversion;Amino acid transport and metabolism;General function prediction only
core	10	Transcription;Replication, recombination and repair;General function prediction only;Function unknown;Signal transduction mechanisms
core	11	Translation, ribosomal structure and biogenesis
core	13	Inorganic ion transport and metabolism;Function unknown
core	14	Energy production and conversion;Inorganic ion transport and metabolism;Function unknown
core	18	Chromatin structure and dynamics;Cell cycle control, cell division, chromosome partitioning;Replication, recombination and repair;Signal transduction mechanisms;Intracellular trafficking, secretion, and vesicular transport
core	19	Carbohydrate transport and metabolism
core	23	Cell wall/membrane/envelope biogenesis;Defense mechanisms
core	24	Transcription;General function prediction only;Signal transduction mechanisms
core	30	Cell motility
core	32	Carbohydrate transport and metabolism;Inorganic ion transport and metabolism
core	33	Nucleotide transport and metabolism;General function prediction only
core	35	Cell motility;Intracellular trafficking, secretion, and vesicular transport
core	36	Signal transduction mechanisms;Defense mechanisms
core	37	Transcription
core	38	Cell motility;Posttranslational modification, protein turnover, chaperones;Signal transduction mechanisms
core	48	Nucleotide transport and metabolism;Translation, ribosomal structure and biogenesis
core	50	Translation, ribosomal structure and biogenesis;Signal transduction mechanisms
core	51	Energy production and conversion;Amino acid transport and metabolism;Coenzyme transport and metabolism;General function prediction only
core	55	General function prediction only;Signal transduction mechanisms
core	60	Amino acid transport and metabolism;Replication, recombination and repair
core	61	Carbohydrate transport and metabolism;Cell wall/membrane/envelope biogenesis;Function unknown
core	63	Replication, recombination and repair;General function prediction only;Signal transduction mechanisms
core	65	Carbohydrate transport and metabolism;Transcription;Function unknown
core	69	Carbohydrate transport and metabolism;Transcription;Signal transduction mechanisms
core	70	Coenzyme transport and metabolism;Lipid transport and metabolism;Secondary metabolites biosynthesis, transport and catabolism
core	72	Carbohydrate transport and metabolism;Transcription
core	73	Posttranslational modification, protein turnover, chaperones;Inorganic ion transport and metabolism;General function prediction only
core	74	Amino acid transport and metabolism;Translation, ribosomal structure and biogenesis
core	76	Coenzyme transport and metabolism;Lipid transport and metabolism;Function unknown
core	78	Coenzyme transport and metabolism;Translation, ribosomal structure and biogenesis
core	79	Lipid transport and metabolism;Translation, ribosomal structure and biogenesis;Cell wall/membrane/envelope biogenesis
core	80	Chromatin structure and dynamics
core	81	RNA processing and modification
core	82	Nucleotide transport and metabolism;Lipid transport and metabolism
core	83	Transcription;Signal transduction mechanisms
core	86	Amino acid transport and metabolism;Signal transduction mechanisms
core	87	Coenzyme transport and metabolism;Replication, recombination and repair
core	91	Carbohydrate transport and metabolism;Coenzyme transport and metabolism;General function prediction only
core	92	Posttranslational modification, protein turnover, chaperones
core	94	Amino acid transport and metabolism
core	99	Function unknown;Defense mechanisms
core	101	Lipid transport and metabolism;Cell wall/membrane/envelope biogenesis
core	103	Cell cycle control, cell division, chromosome partitioning;Transcription
core	106	Cell cycle control, cell division, chromosome partitioning;Cell motility
core	107	Secondary metabolites biosynthesis, transport and catabolism;Defense mechanisms
core	108	Amino acid transport and metabolism;Cell wall/membrane/envelope biogenesis;Function unknown
core	109	Energy production and conversion
core	114	Cell cycle control, cell division, chromosome partitioning;Transcription;Signal transduction mechanisms
core	115	Amino acid transport and metabolism;Cell wall/membrane/envelope biogenesis
core	117	Cell wall/membrane/envelope biogenesis
core	118	Amino acid transport and metabolism;General function prediction only
core	120	Energy production and conversion;Amino acid transport and metabolism
core	121	Coenzyme transport and metabolism
core	123	RNA processing and modification;Cell cycle control, cell division, chromosome partitioning;Transcription
core	124	Transcription;Posttranslational modification, protein turnover, chaperones;Signal transduction mechanisms
core	125	Replication, recombination and repair;General function prediction only;Function unknown
core	126	Cytoskeleton
core	127	Replication, recombination and repair;Function unknown
core	128	Amino acid transport and metabolism;Inorganic ion transport and metabolism
core	134	Cell cycle control, cell division, chromosome partitioning;Signal transduction mechanisms
core	135	Carbohydrate transport and metabolism;Function unknown
core	136	Intracellular trafficking, secretion, and vesicular transport;Extracellular structures
core	138	Amino acid transport and metabolism;Coenzyme transport and metabolism
core	139	Transcription;Replication, recombination and repair;General function prediction only;Signal transduction mechanisms
core	141	Chromatin structure and dynamics;Transcription
core	142	RNA processing and modification;Signal transduction mechanisms
core	144	Cell cycle control, cell division, chromosome partitioning;General function prediction only;Signal transduction mechanisms;Cytoskeleton
core	146	Replication, recombination and repair;Intracellular trafficking, secretion, and vesicular transport
core	151	Cell wall/membrane/envelope biogenesis;Function unknown
core	153	Transcription;Function unknown
core	154	Energy production and conversion;Carbohydrate transport and metabolism;Coenzyme transport and metabolism;General function prediction only
core	156	Cell cycle control, cell division, chromosome partitioning;Function unknown
core	160	Carbohydrate transport and metabolism;Cell wall/membrane/envelope biogenesis;Inorganic ion transport and metabolism
core	161	Cell cycle control, cell division, chromosome partitioning
core	162	Lipid transport and metabolism;Secondary metabolites biosynthesis, transport and catabolism
core	163	Translation, ribosomal structure and biogenesis;Cell wall/membrane/envelope biogenesis;Function unknown
core	165	Chromatin structure and dynamics;General function prediction only
core	166	General function prediction only
core	167	Carbohydrate transport and metabolism;Defense mechanisms
core	179	Coenzyme transport and metabolism;Function unknown
core	185	Cell wall/membrane/envelope biogenesis;General function prediction only;Function unknown
core	187	Cell wall/membrane/envelope biogenesis;Cell motility
core	188	Secondary metabolites biosynthesis, transport and catabolism;General function prediction only
core	189	Energy production and conversion;Inorganic ion transport and metabolism;Defense mechanisms
core	194	Lipid transport and metabolism;General function prediction only
core	195	Translation, ribosomal structure and biogenesis;Transcription;Replication, recombination and repair
core	196	Posttranslational modification, protein turnover, chaperones;Inorganic ion transport and metabolism;General function prediction only;Function unknown
core	200	Translation, ribosomal structure and biogenesis;General function prediction only
core	210	Translation, ribosomal structure and biogenesis;Replication, recombination and repair
core	215	Cell cycle control, cell division, chromosome partitioning;Carbohydrate transport and metabolism
core	217	Amino acid transport and metabolism;Secondary metabolites biosynthesis, transport and catabolism
core	218	Function unknown;Cytoskeleton
core	220	RNA processing and modification;Cell cycle control, cell division, chromosome partitioning;Replication, recombination and repair
core	223	Replication, recombination and repair
core	224	Translation, ribosomal structure and biogenesis;Transcription
core	230	Translation, ribosomal structure and biogenesis;Cell wall/membrane/envelope biogenesis
core	231	Intracellular trafficking, secretion, and vesicular transport;Defense mechanisms
core	233	Cell motility;Posttranslational modification, protein turnover, chaperones
core	234	Lipid transport and metabolism;Secondary metabolites biosynthesis, transport and catabolism;General function prediction only;Function unknown
core	236	Nucleotide transport and metabolism
core	237	Cell wall/membrane/envelope biogenesis;Signal transduction mechanisms
core	239	Amino acid transport and metabolism;Translation, ribosomal structure and biogenesis;Cell wall/membrane/envelope biogenesis
core	240	Signal transduction mechanisms
core	242	General function prediction only;Function unknown
core	243	Nucleotide transport and metabolism;Carbohydrate transport and metabolism;General function prediction only
core	244	Amino acid transport and metabolism;Carbohydrate transport and metabolism;Cell motility;Inorganic ion transport and metabolism;General function prediction only
core	245	Amino acid transport and metabolism;Defense mechanisms
core	247	Coenzyme transport and metabolism;Transcription;General function prediction only
core	248	Lipid transport and metabolism;Function unknown
core	251	Cell wall/membrane/envelope biogenesis;Cell motility;Intracellular trafficking, secretion, and vesicular transport
core	252	Transcription;Cell motility;Intracellular trafficking, secretion, and vesicular transport
core	253	Posttranslational modification, protein turnover, chaperones;Intracellular trafficking, secretion, and vesicular transport
core	254	Lipid transport and metabolism
core	255	Translation, ribosomal structure and biogenesis;Posttranslational modification, protein turnover, chaperones
core	258	Energy production and conversion;Carbohydrate transport and metabolism;Cell wall/membrane/envelope biogenesis
core	259	Transcription;Signal transduction mechanisms;Defense mechanisms
core	267	Lipid transport and metabolism;Transcription
core	271	Translation, ribosomal structure and biogenesis;Cell wall/membrane/envelope biogenesis;General function prediction only
core	274	Cell motility;General function prediction only;Intracellular trafficking, secretion, and vesicular transport
core	276	Nucleotide transport and metabolism;General function prediction only;Function unknown
core	277	Cell cycle control, cell division, chromosome partitioning;Nucleotide transport and metabolism
core	278	Nucleotide transport and metabolism;Transcription;Signal transduction mechanisms
core	280	Transcription;Secondary metabolites biosynthesis, transport and catabolism
core	282	Coenzyme transport and metabolism;Lipid transport and metabolism
core	284	Energy production and conversion;Secondary metabolites biosynthesis, transport and catabolism
core	287	Inorganic ion transport and metabolism;General function prediction only
core	288	Amino acid transport and metabolism;Carbohydrate transport and metabolism;General function prediction only;Function unknown
core	289	Inorganic ion transport and metabolism
core	291	Amino acid transport and metabolism;Carbohydrate transport and metabolism;Inorganic ion transport and metabolism;General function prediction only
core	293	Carbohydrate transport and metabolism;Inorganic ion transport and metabolism;Signal transduction mechanisms
core	294	Coenzyme transport and metabolism;Secondary metabolites biosynthesis, transport and catabolism
core	296	Carbohydrate transport and metabolism;Cell wall/membrane/envelope biogenesis
core	297	Chromatin structure and dynamics;Transcription;Replication, recombination and repair
core	300	Energy production and conversion;Coenzyme transport and metabolism
core	304	Energy production and conversion;Amino acid transport and metabolism;Coenzyme transport and metabolism
core	305	Energy production and conversion;Nucleotide transport and metabolism
core	306	Inorganic ion transport and metabolism;General function prediction only;Defense mechanisms
core	307	Amino acid transport and metabolism;Carbohydrate transport and metabolism
core	310	Translation, ribosomal structure and biogenesis;Intracellular trafficking, secretion, and vesicular transport
core	312	Cell motility;Function unknown
core	314	Energy production and conversion;Lipid transport and metabolism
core	316	Amino acid transport and metabolism;Replication, recombination and repair;General function prediction only
core	318	Replication, recombination and repair;Posttranslational modification, protein turnover, chaperones
core	324	Cell cycle control, cell division, chromosome partitioning;Replication, recombination and repair
core	327	Coenzyme transport and metabolism;Inorganic ion transport and metabolism
core	330	Posttranslational modification, protein turnover, chaperones;Defense mechanisms
core	334	Chromatin structure and dynamics;Transcription;Function unknown
core	335	Lipid transport and metabolism;Cell wall/membrane/envelope biogenesis;Secondary metabolites biosynthesis, transport and catabolism;General function prediction only
core	336	Translation, ribosomal structure and biogenesis;Function unknown
core	337	Amino acid transport and metabolism;Nucleotide transport and metabolism;Inorganic ion transport and metabolism
core	343	Nucleotide transport and metabolism;Coenzyme transport and metabolism
core	345	Coenzyme transport and metabolism;General function prediction only
core	346	Secondary metabolites biosynthesis, transport and catabolism;Signal transduction mechanisms
core	347	Carbohydrate transport and metabolism;Signal transduction mechanisms
core	348	Transcription;General function prediction only
core	349	Transcription;Secondary metabolites biosynthesis, transport and catabolism;General function prediction only
core	351	Amino acid transport and metabolism;Nucleotide transport and metabolism;Cell wall/membrane/envelope biogenesis
core	353	Lipid transport and metabolism;Secondary metabolites biosynthesis, transport and catabolism;General function prediction only
core	357	Carbohydrate transport and metabolism;Intracellular trafficking, secretion, and vesicular transport
core	358	Cell wall/membrane/envelope biogenesis;General function prediction only
core	361	Inorganic ion transport and metabolism;Signal transduction mechanisms
periphery	3	Translation, ribosomal structure and biogenesis;Transcription;Replication, recombination and repair;Function unknown
periphery	4	Chromatin structure and dynamics;Cell cycle control, cell division, chromosome partitioning;Replication, recombination and repair
periphery	5	Defense mechanisms
periphery	6	Transcription;Replication, recombination and repair;General function prediction only
periphery	8	Carbohydrate transport and metabolism;Replication, recombination and repair
periphery	9	Translation, ribosomal structure and biogenesis;Transcription;General function prediction only
periphery	12	Coenzyme transport and metabolism;Secondary metabolites biosynthesis, transport and catabolism;General function prediction only
periphery	15	General function prediction only;Function unknown;Intracellular trafficking, secretion, and vesicular transport
periphery	16	Energy production and conversion;Transcription;Inorganic ion transport and metabolism;Signal transduction mechanisms;Defense mechanisms
periphery	17	Chromatin structure and dynamics;Transcription;Posttranslational modification, protein turnover, chaperones
periphery	20	Energy production and conversion;Cell cycle control, cell division, chromosome partitioning;Posttranslational modification, protein turnover, chaperones
periphery	21	Cell wall/membrane/envelope biogenesis;Function unknown;Intracellular trafficking, secretion, and vesicular transport
periphery	26	Carbohydrate transport and metabolism;Coenzyme transport and metabolism
periphery	27	Nucleotide transport and metabolism;Transcription;Replication, recombination and repair
periphery	28	Amino acid transport and metabolism;Transcription;Function unknown
periphery	29	Transcription;Defense mechanisms
periphery	31	Lipid transport and metabolism;Replication, recombination and repair;General function prediction only
periphery	34	Nucleotide transport and metabolism;Signal transduction mechanisms
periphery	39	Inorganic ion transport and metabolism;Secondary metabolites biosynthesis, transport and catabolism;Defense mechanisms
periphery	40	Cell wall/membrane/envelope biogenesis;Inorganic ion transport and metabolism
periphery	41	Amino acid transport and metabolism;Inorganic ion transport and metabolism;Defense mechanisms
periphery	42	Energy production and conversion;Posttranslational modification, protein turnover, chaperones;Function unknown
periphery	43	Function unknown;Signal transduction mechanisms
periphery	44	Cell cycle control, cell division, chromosome partitioning;Transcription;Replication, recombination and repair
periphery	45	Carbohydrate transport and metabolism;Lipid transport and metabolism
periphery	46	Cell wall/membrane/envelope biogenesis;Extracellular structures
periphery	49	Energy production and conversion;Amino acid transport and metabolism;Nucleotide transport and metabolism;General function prediction only
periphery	52	Cell wall/membrane/envelope biogenesis;Cell motility;Posttranslational modification, protein turnover, chaperones;Intracellular trafficking, secretion, and vesicular transport
periphery	53	Cell motility;Function unknown;Intracellular trafficking, secretion, and vesicular transport
periphery	54	Carbohydrate transport and metabolism;Cell wall/membrane/envelope biogenesis;General function prediction only
periphery	57	Energy production and conversion;Inorganic ion transport and metabolism;General function prediction only
periphery	58	Amino acid transport and metabolism;Posttranslational modification, protein turnover, chaperones
periphery	62	Function unknown;Intracellular trafficking, secretion, and vesicular transport;Extracellular structures
periphery	66	Cell motility;Inorganic ion transport and metabolism;Signal transduction mechanisms
periphery	67	Cell wall/membrane/envelope biogenesis;Posttranslational modification, protein turnover, chaperones
periphery	68	Amino acid transport and metabolism;General function prediction only;Function unknown
periphery	71	Replication, recombination and repair;General function prediction only
periphery	75	Amino acid transport and metabolism;Carbohydrate transport and metabolism;General function prediction only
periphery	77	Cell wall/membrane/envelope biogenesis;Cell motility;Posttranslational modification, protein turnover, chaperones
periphery	84	Replication, recombination and repair;Inorganic ion transport and metabolism;Secondary metabolites biosynthesis, transport and catabolism
periphery	85	Cell motility;Secondary metabolites biosynthesis, transport and catabolism
periphery	88	Amino acid transport and metabolism;Carbohydrate transport and metabolism;Inorganic ion transport and metabolism;General function prediction only;Defense mechanisms
periphery	89	Cell motility;General function prediction only
periphery	90	Energy production and conversion;Function unknown
periphery	93	Replication, recombination and repair;Defense mechanisms
periphery	95	Chromatin structure and dynamics;Secondary metabolites biosynthesis, transport and catabolism
periphery	96	Cell cycle control, cell division, chromosome partitioning;Replication, recombination and repair;General function prediction only
periphery	97	Cell wall/membrane/envelope biogenesis;Intracellular trafficking, secretion, and vesicular transport
periphery	98	Posttranslational modification, protein turnover, chaperones;Cytoskeleton
periphery	100	Cell cycle control, cell division, chromosome partitioning;Posttranslational modification, protein turnover, chaperones
periphery	102	Amino acid transport and metabolism;Secondary metabolites biosynthesis, transport and catabolism;General function prediction only
periphery	104	Carbohydrate transport and metabolism;General function prediction only
periphery	105	Energy production and conversion;Coenzyme transport and metabolism;Function unknown
periphery	110	RNA processing and modification;Replication, recombination and repair
periphery	111	Amino acid transport and metabolism;Coenzyme transport and metabolism;General function prediction only
periphery	112	Transcription;Replication, recombination and repair;Defense mechanisms
periphery	113	Lipid transport and metabolism;Cell wall/membrane/envelope biogenesis;General function prediction only
periphery	116	Intracellular trafficking, secretion, and vesicular transport;Nuclear structure
periphery	119	Extracellular structures
periphery	122	Energy production and conversion;General function prediction only;Function unknown
periphery	129	Transcription;Cell motility;Signal transduction mechanisms
periphery	130	Secondary metabolites biosynthesis, transport and catabolism
periphery	131	Nuclear structure
periphery	132	Coenzyme transport and metabolism;Transcription
periphery	133	Energy production and conversion;Carbohydrate transport and metabolism
periphery	137	Nucleotide transport and metabolism;Secondary metabolites biosynthesis, transport and catabolism
periphery	140	RNA processing and modification;Translation, ribosomal structure and biogenesis
periphery	143	Signal transduction mechanisms;Intracellular trafficking, secretion, and vesicular transport
periphery	147	Cell motility;Posttranslational modification, protein turnover, chaperones;Intracellular trafficking, secretion, and vesicular transport
periphery	148	Energy production and conversion;Inorganic ion transport and metabolism
periphery	149	Energy production and conversion;Posttranslational modification, protein turnover, chaperones;Defense mechanisms
periphery	150	Lipid transport and metabolism;Posttranslational modification, protein turnover, chaperones
periphery	152	Lipid transport and metabolism;Cell motility;Intracellular trafficking, secretion, and vesicular transport
periphery	155	Amino acid transport and metabolism;Translation, ribosomal structure and biogenesis;Transcription;General function prediction only
periphery	158	Cell motility;Signal transduction mechanisms
periphery	159	Amino acid transport and metabolism;Carbohydrate transport and metabolism;Inorganic ion transport and metabolism
periphery	164	Amino acid transport and metabolism;Carbohydrate transport and metabolism;Lipid transport and metabolism;Inorganic ion transport and metabolism;Secondary metabolites biosynthesis, transport and catabolism;General function prediction only
periphery	168	Carbohydrate transport and metabolism;Posttranslational modification, protein turnover, chaperones
periphery	169	Posttranslational modification, protein turnover, chaperones;Secondary metabolites biosynthesis, transport and catabolism;General function prediction only
periphery	170	Energy production and conversion;Replication, recombination and repair;General function prediction only
periphery	172	Nucleotide transport and metabolism;Translation, ribosomal structure and biogenesis;General function prediction only
periphery	174	Carbohydrate transport and metabolism;Lipid transport and metabolism;Cell wall/membrane/envelope biogenesis;Secondary metabolites biosynthesis, transport and catabolism
periphery	175	Amino acid transport and metabolism;Coenzyme transport and metabolism;Translation, ribosomal structure and biogenesis
periphery	176	Cell cycle control, cell division, chromosome partitioning;Cytoskeleton
periphery	177	Replication, recombination and repair;Cell wall/membrane/envelope biogenesis
periphery	178	Cell wall/membrane/envelope biogenesis;Inorganic ion transport and metabolism;Function unknown
periphery	180	Carbohydrate transport and metabolism;Secondary metabolites biosynthesis, transport and catabolism
periphery	182	Translation, ribosomal structure and biogenesis;Replication, recombination and repair;General function prediction only
periphery	183	Carbohydrate transport and metabolism;Replication, recombination and repair;General function prediction only
periphery	184	Lipid transport and metabolism;Cell wall/membrane/envelope biogenesis;Function unknown
periphery	186	Nucleotide transport and metabolism;Carbohydrate transport and metabolism;Posttranslational modification, protein turnover, chaperones
periphery	190	Posttranslational modification, protein turnover, chaperones;Function unknown
periphery	191	Amino acid transport and metabolism;Transcription
periphery	192	RNA processing and modification;Function unknown
periphery	193	General function prediction only;Defense mechanisms
periphery	198	Energy production and conversion;Transcription
periphery	199	Carbohydrate transport and metabolism;Translation, ribosomal structure and biogenesis;Cell wall/membrane/envelope biogenesis
periphery	201	Secondary metabolites biosynthesis, transport and catabolism;Function unknown;Signal transduction mechanisms
periphery	202	Cell motility;Posttranslational modification, protein turnover, chaperones;Function unknown;Signal transduction mechanisms
periphery	203	Transcription;Replication, recombination and repair;Function unknown
periphery	204	Nucleotide transport and metabolism;Carbohydrate transport and metabolism
periphery	205	Secondary metabolites biosynthesis, transport and catabolism;Function unknown
periphery	206	Amino acid transport and metabolism;Cell motility
periphery	207	Energy production and conversion;Coenzyme transport and metabolism;Posttranslational modification, protein turnover, chaperones
periphery	208	Transcription;Function unknown;Signal transduction mechanisms
periphery	209	Amino acid transport and metabolism;Coenzyme transport and metabolism;Inorganic ion transport and metabolism
periphery	211	Energy production and conversion;Coenzyme transport and metabolism;General function prediction only
periphery	212	General function prediction only;Intracellular trafficking, secretion, and vesicular transport
periphery	213	Transcription;Secondary metabolites biosynthesis, transport and catabolism;Signal transduction mechanisms
periphery	214	Amino acid transport and metabolism;Lipid transport and metabolism
periphery	216	Energy production and conversion;Secondary metabolites biosynthesis, transport and catabolism;Function unknown
periphery	221	Coenzyme transport and metabolism;Inorganic ion transport and metabolism;General function prediction only
periphery	222	Transcription;Cell wall/membrane/envelope biogenesis
periphery	225	Cell cycle control, cell division, chromosome partitioning;Amino acid transport and metabolism
periphery	226	Amino acid transport and metabolism;Carbohydrate transport and metabolism;Inorganic ion transport and metabolism;General function prediction only;Function unknown
periphery	227	Cell cycle control, cell division, chromosome partitioning;Defense mechanisms
periphery	228	Replication, recombination and repair;Function unknown;Defense mechanisms
periphery	229	Energy production and conversion;Posttranslational modification, protein turnover, chaperones;General function prediction only
periphery	238	General function prediction only;Function unknown;Signal transduction mechanisms
periphery	241	Amino acid transport and metabolism;Intracellular trafficking, secretion, and vesicular transport
periphery	246	Inorganic ion transport and metabolism;Secondary metabolites biosynthesis, transport and catabolism;General function prediction only
periphery	249	Transcription;General function prediction only;Function unknown
periphery	250	Amino acid transport and metabolism;Nucleotide transport and metabolism
periphery	256	Transcription;Inorganic ion transport and metabolism;Signal transduction mechanisms
periphery	257	Carbohydrate transport and metabolism;General function prediction only;Signal transduction mechanisms
periphery	260	Amino acid transport and metabolism;General function prediction only;Signal transduction mechanisms
periphery	261	Nucleotide transport and metabolism;Posttranslational modification, protein turnover, chaperones
periphery	263	Nucleotide transport and metabolism;Replication, recombination and repair;General function prediction only
periphery	264	Lipid transport and metabolism;Inorganic ion transport and metabolism
periphery	265	Transcription;Replication, recombination and repair
periphery	266	Cell motility;Signal transduction mechanisms;Intracellular trafficking, secretion, and vesicular transport
periphery	269	Cell cycle control, cell division, chromosome partitioning;Cell wall/membrane/envelope biogenesis
periphery	270	Transcription;Signal transduction mechanisms;Intracellular trafficking, secretion, and vesicular transport
periphery	272	Cell motility;Posttranslational modification, protein turnover, chaperones;Function unknown;Intracellular trafficking, secretion, and vesicular transport
periphery	273	Posttranslational modification, protein turnover, chaperones;Inorganic ion transport and metabolism
periphery	275	Coenzyme transport and metabolism;Cell wall/membrane/envelope biogenesis
periphery	279	Cell cycle control, cell division, chromosome partitioning;Function unknown;Cytoskeleton
periphery	281	Amino acid transport and metabolism;Inorganic ion transport and metabolism;General function prediction only
periphery	283	Posttranslational modification, protein turnover, chaperones;Inorganic ion transport and metabolism;Function unknown
periphery	285	Carbohydrate transport and metabolism;Function unknown;Signal transduction mechanisms
periphery	290	Nucleotide transport and metabolism;Inorganic ion transport and metabolism
periphery	292	Carbohydrate transport and metabolism;Cell motility
periphery	295	Amino acid transport and metabolism;Translation, ribosomal structure and biogenesis;Function unknown
periphery	298	Energy production and conversion;Carbohydrate transport and metabolism;General function prediction only
periphery	299	Coenzyme transport and metabolism;Inorganic ion transport and metabolism;Defense mechanisms
periphery	302	Chromatin structure and dynamics;Energy production and conversion
periphery	303	Function unknown;Intracellular trafficking, secretion, and vesicular transport
periphery	308	Transcription;Replication, recombination and repair;Signal transduction mechanisms
periphery	309	Secondary metabolites biosynthesis, transport and catabolism;Intracellular trafficking, secretion, and vesicular transport
periphery	313	Amino acid transport and metabolism;Function unknown
periphery	315	Chromatin structure and dynamics;Replication, recombination and repair
periphery	317	Posttranslational modification, protein turnover, chaperones;Function unknown;Intracellular trafficking, secretion, and vesicular transport
periphery	319	Nucleotide transport and metabolism;Transcription
periphery	320	Cell wall/membrane/envelope biogenesis;Function unknown;Defense mechanisms
periphery	321	Cell motility;Inorganic ion transport and metabolism;Signal transduction mechanisms;Intracellular trafficking, secretion, and vesicular transport
periphery	322	Energy production and conversion;General function prediction only
periphery	323	Transcription;Inorganic ion transport and metabolism
periphery	325	Posttranslational modification, protein turnover, chaperones;General function prediction only;Intracellular trafficking, secretion, and vesicular transport
periphery	326	Carbohydrate transport and metabolism;Lipid transport and metabolism;Cell wall/membrane/envelope biogenesis
periphery	328	Nucleotide transport and metabolism;Function unknown
periphery	329	Cell cycle control, cell division, chromosome partitioning;Translation, ribosomal structure and biogenesis
periphery	331	Carbohydrate transport and metabolism;Cell motility;Signal transduction mechanisms
periphery	332	Energy production and conversion;Transcription;General function prediction only
periphery	333	Amino acid transport and metabolism;Carbohydrate transport and metabolism;Lipid transport and metabolism;Inorganic ion transport and metabolism;General function prediction only
periphery	338	Secondary metabolites biosynthesis, transport and catabolism;General function prediction only;Function unknown
periphery	339	Chromatin structure and dynamics;Cell cycle control, cell division, chromosome partitioning
periphery	340	Chromatin structure and dynamics;Function unknown
periphery	341	Carbohydrate transport and metabolism;Coenzyme transport and metabolism;Lipid transport and metabolism
periphery	342	Inorganic ion transport and metabolism;Defense mechanisms
periphery	344	Lipid transport and metabolism;Signal transduction mechanisms
periphery	350	Inorganic ion transport and metabolism;Function unknown;Signal transduction mechanisms
periphery	352	Transcription;Posttranslational modification, protein turnover, chaperones
periphery	354	Posttranslational modification, protein turnover, chaperones;Signal transduction mechanisms
periphery	355	Posttranslational modification, protein turnover, chaperones;General function prediction only
periphery	356	Inorganic ion transport and metabolism;Secondary metabolites biosynthesis, transport and catabolism
periphery	359	Transcription;Cell wall/membrane/envelope biogenesis;Signal transduction mechanisms
periphery	360	Energy production and conversion;Posttranslational modification, protein turnover, chaperones
periphery	362	Cell motility;General function prediction only;Signal transduction mechanisms

## Sheet: TypeI-eggNOG-Overweight
Table S10-2. The Type-I-MFGC-eggNOG list of Overweight (Separated as Core and Periphery Nodes)
Core/Periphery	ID	MFGC
core	2	Intracellular trafficking, secretion, and vesicular transport
core	3	Translation, ribosomal structure and biogenesis;Transcription;Replication, recombination and repair;Function unknown
core	4	Chromatin structure and dynamics;Cell cycle control, cell division, chromosome partitioning;Replication, recombination and repair
core	6	Transcription;Replication, recombination and repair;General function prediction only
core	7	Energy production and conversion;Amino acid transport and metabolism;General function prediction only
core	9	Translation, ribosomal structure and biogenesis;Transcription;General function prediction only
core	12	Coenzyme transport and metabolism;Secondary metabolites biosynthesis, transport and catabolism;General function prediction only
core	15	General function prediction only;Function unknown;Intracellular trafficking, secretion, and vesicular transport
core	16	Energy production and conversion;Transcription;Inorganic ion transport and metabolism;Signal transduction mechanisms;Defense mechanisms
core	20	Energy production and conversion;Cell cycle control, cell division, chromosome partitioning;Posttranslational modification, protein turnover, chaperones
core	21	Cell wall/membrane/envelope biogenesis;Function unknown;Intracellular trafficking, secretion, and vesicular transport
core	23	Cell wall/membrane/envelope biogenesis;Defense mechanisms
core	25	Nucleotide transport and metabolism;Cell wall/membrane/envelope biogenesis
core	26	Carbohydrate transport and metabolism;Coenzyme transport and metabolism
core	28	Amino acid transport and metabolism;Transcription;Function unknown
core	29	Transcription;Defense mechanisms
core	30	Cell motility
core	31	Lipid transport and metabolism;Replication, recombination and repair;General function prediction only
core	33	Nucleotide transport and metabolism;General function prediction only
core	34	Nucleotide transport and metabolism;Signal transduction mechanisms
core	35	Cell motility;Intracellular trafficking, secretion, and vesicular transport
core	39	Inorganic ion transport and metabolism;Secondary metabolites biosynthesis, transport and catabolism;Defense mechanisms
core	41	Amino acid transport and metabolism;Inorganic ion transport and metabolism;Defense mechanisms
core	42	Energy production and conversion;Posttranslational modification, protein turnover, chaperones;Function unknown
core	45	Carbohydrate transport and metabolism;Lipid transport and metabolism
core	46	Cell wall/membrane/envelope biogenesis;Extracellular structures
core	47	Amino acid transport and metabolism;Carbohydrate transport and metabolism;Inorganic ion transport and metabolism;Secondary metabolites biosynthesis, transport and catabolism
core	49	Energy production and conversion;Amino acid transport and metabolism;Nucleotide transport and metabolism;General function prediction only
core	50	Translation, ribosomal structure and biogenesis;Signal transduction mechanisms
core	51	Energy production and conversion;Amino acid transport and metabolism;Coenzyme transport and metabolism;General function prediction only
core	52	Cell wall/membrane/envelope biogenesis;Cell motility;Posttranslational modification, protein turnover, chaperones;Intracellular trafficking, secretion, and vesicular transport
core	53	Cell motility;Function unknown;Intracellular trafficking, secretion, and vesicular transport
core	54	Carbohydrate transport and metabolism;Cell wall/membrane/envelope biogenesis;General function prediction only
core	55	General function prediction only;Signal transduction mechanisms
core	56	Translation, ribosomal structure and biogenesis;Inorganic ion transport and metabolism
core	57	Energy production and conversion;Inorganic ion transport and metabolism;General function prediction only
core	58	Amino acid transport and metabolism;Posttranslational modification, protein turnover, chaperones
core	60	Amino acid transport and metabolism;Replication, recombination and repair
core	61	Carbohydrate transport and metabolism;Cell wall/membrane/envelope biogenesis;Function unknown
core	62	Function unknown;Intracellular trafficking, secretion, and vesicular transport;Extracellular structures
core	64	Cell wall/membrane/envelope biogenesis;Secondary metabolites biosynthesis, transport and catabolism;General function prediction only
core	65	Carbohydrate transport and metabolism;Transcription;Function unknown
core	66	Cell motility;Inorganic ion transport and metabolism;Signal transduction mechanisms
core	68	Amino acid transport and metabolism;General function prediction only;Function unknown
core	70	Coenzyme transport and metabolism;Lipid transport and metabolism;Secondary metabolites biosynthesis, transport and catabolism
core	71	Replication, recombination and repair;General function prediction only
core	73	Posttranslational modification, protein turnover, chaperones;Inorganic ion transport and metabolism;General function prediction only
core	77	Cell wall/membrane/envelope biogenesis;Cell motility;Posttranslational modification, protein turnover, chaperones
core	81	RNA processing and modification
core	82	Nucleotide transport and metabolism;Lipid transport and metabolism
core	84	Replication, recombination and repair;Inorganic ion transport and metabolism;Secondary metabolites biosynthesis, transport and catabolism
core	85	Cell motility;Secondary metabolites biosynthesis, transport and catabolism
core	86	Amino acid transport and metabolism;Signal transduction mechanisms
core	88	Amino acid transport and metabolism;Carbohydrate transport and metabolism;Inorganic ion transport and metabolism;General function prediction only;Defense mechanisms
core	90	Energy production and conversion;Function unknown
core	91	Carbohydrate transport and metabolism;Coenzyme transport and metabolism;General function prediction only
core	93	Replication, recombination and repair;Defense mechanisms
core	94	Amino acid transport and metabolism
core	95	Chromatin structure and dynamics;Secondary metabolites biosynthesis, transport and catabolism
core	96	Cell cycle control, cell division, chromosome partitioning;Replication, recombination and repair;General function prediction only
core	97	Cell wall/membrane/envelope biogenesis;Intracellular trafficking, secretion, and vesicular transport
core	98	Posttranslational modification, protein turnover, chaperones;Cytoskeleton
core	100	Cell cycle control, cell division, chromosome partitioning;Posttranslational modification, protein turnover, chaperones
core	102	Amino acid transport and metabolism;Secondary metabolites biosynthesis, transport and catabolism;General function prediction only
core	103	Cell cycle control, cell division, chromosome partitioning;Transcription
core	104	Carbohydrate transport and metabolism;General function prediction only
core	105	Energy production and conversion;Coenzyme transport and metabolism;Function unknown
core	107	Secondary metabolites biosynthesis, transport and catabolism;Defense mechanisms
core	108	Amino acid transport and metabolism;Cell wall/membrane/envelope biogenesis;Function unknown
core	110	RNA processing and modification;Replication, recombination and repair
core	111	Amino acid transport and metabolism;Coenzyme transport and metabolism;General function prediction only
core	112	Transcription;Replication, recombination and repair;Defense mechanisms
core	113	Lipid transport and metabolism;Cell wall/membrane/envelope biogenesis;General function prediction only
core	119	Extracellular structures
core	120	Energy production and conversion;Amino acid transport and metabolism
core	122	Energy production and conversion;General function prediction only;Function unknown
core	123	RNA processing and modification;Cell cycle control, cell division, chromosome partitioning;Transcription
core	124	Transcription;Posttranslational modification, protein turnover, chaperones;Signal transduction mechanisms
core	125	Replication, recombination and repair;General function prediction only;Function unknown
core	128	Amino acid transport and metabolism;Inorganic ion transport and metabolism
core	129	Transcription;Cell motility;Signal transduction mechanisms
core	131	Nuclear structure
core	132	Coenzyme transport and metabolism;Transcription
core	133	Energy production and conversion;Carbohydrate transport and metabolism
core	136	Intracellular trafficking, secretion, and vesicular transport;Extracellular structures
core	137	Nucleotide transport and metabolism;Secondary metabolites biosynthesis, transport and catabolism
core	139	Transcription;Replication, recombination and repair;General function prediction only;Signal transduction mechanisms
core	143	Signal transduction mechanisms;Intracellular trafficking, secretion, and vesicular transport
core	147	Cell motility;Posttranslational modification, protein turnover, chaperones;Intracellular trafficking, secretion, and vesicular transport
core	149	Energy production and conversion;Posttranslational modification, protein turnover, chaperones;Defense mechanisms
core	153	Transcription;Function unknown
core	155	Amino acid transport and metabolism;Translation, ribosomal structure and biogenesis;Transcription;General function prediction only
core	156	Cell cycle control, cell division, chromosome partitioning;Function unknown
core	159	Amino acid transport and metabolism;Carbohydrate transport and metabolism;Inorganic ion transport and metabolism
core	160	Carbohydrate transport and metabolism;Cell wall/membrane/envelope biogenesis;Inorganic ion transport and metabolism
core	163	Translation, ribosomal structure and biogenesis;Cell wall/membrane/envelope biogenesis;Function unknown
core	164	Amino acid transport and metabolism;Carbohydrate transport and metabolism;Lipid transport and metabolism;Inorganic ion transport and metabolism;Secondary metabolites biosynthesis, transport and catabolism;General function prediction only
core	165	Chromatin structure and dynamics;General function prediction only
core	166	General function prediction only
core	168	Carbohydrate transport and metabolism;Posttranslational modification, protein turnover, chaperones
core	169	Posttranslational modification, protein turnover, chaperones;Secondary metabolites biosynthesis, transport and catabolism;General function prediction only
core	171	Lipid transport and metabolism;Cell motility;General function prediction only
core	172	Nucleotide transport and metabolism;Translation, ribosomal structure and biogenesis;General function prediction only
core	173	Cell wall/membrane/envelope biogenesis;Intracellular trafficking, secretion, and vesicular transport;Extracellular structures
core	175	Amino acid transport and metabolism;Coenzyme transport and metabolism;Translation, ribosomal structure and biogenesis
core	176	Cell cycle control, cell division, chromosome partitioning;Cytoskeleton
core	177	Replication, recombination and repair;Cell wall/membrane/envelope biogenesis
core	178	Cell wall/membrane/envelope biogenesis;Inorganic ion transport and metabolism;Function unknown
core	180	Carbohydrate transport and metabolism;Secondary metabolites biosynthesis, transport and catabolism
core	182	Translation, ribosomal structure and biogenesis;Replication, recombination and repair;General function prediction only
core	183	Carbohydrate transport and metabolism;Replication, recombination and repair;General function prediction only
core	184	Lipid transport and metabolism;Cell wall/membrane/envelope biogenesis;Function unknown
core	185	Cell wall/membrane/envelope biogenesis;General function prediction only;Function unknown
core	186	Nucleotide transport and metabolism;Carbohydrate transport and metabolism;Posttranslational modification, protein turnover, chaperones
core	187	Cell wall/membrane/envelope biogenesis;Cell motility
core	189	Energy production and conversion;Inorganic ion transport and metabolism;Defense mechanisms
core	191	Amino acid transport and metabolism;Transcription
core	192	RNA processing and modification;Function unknown
core	193	General function prediction only;Defense mechanisms
core	196	Posttranslational modification, protein turnover, chaperones;Inorganic ion transport and metabolism;General function prediction only;Function unknown
core	197	Transcription;Intracellular trafficking, secretion, and vesicular transport
core	198	Energy production and conversion;Transcription
core	203	Transcription;Replication, recombination and repair;Function unknown
core	204	Nucleotide transport and metabolism;Carbohydrate transport and metabolism
core	206	Amino acid transport and metabolism;Cell motility
core	207	Energy production and conversion;Coenzyme transport and metabolism;Posttranslational modification, protein turnover, chaperones
core	208	Transcription;Function unknown;Signal transduction mechanisms
core	209	Amino acid transport and metabolism;Coenzyme transport and metabolism;Inorganic ion transport and metabolism
core	210	Translation, ribosomal structure and biogenesis;Replication, recombination and repair
core	211	Energy production and conversion;Coenzyme transport and metabolism;General function prediction only
core	212	General function prediction only;Intracellular trafficking, secretion, and vesicular transport
core	213	Transcription;Secondary metabolites biosynthesis, transport and catabolism;Signal transduction mechanisms
core	214	Amino acid transport and metabolism;Lipid transport and metabolism
core	216	Energy production and conversion;Secondary metabolites biosynthesis, transport and catabolism;Function unknown
core	217	Amino acid transport and metabolism;Secondary metabolites biosynthesis, transport and catabolism
core	218	Function unknown;Cytoskeleton
core	221	Coenzyme transport and metabolism;Inorganic ion transport and metabolism;General function prediction only
core	222	Transcription;Cell wall/membrane/envelope biogenesis
core	225	Cell cycle control, cell division, chromosome partitioning;Amino acid transport and metabolism
core	226	Amino acid transport and metabolism;Carbohydrate transport and metabolism;Inorganic ion transport and metabolism;General function prediction only;Function unknown
core	228	Replication, recombination and repair;Function unknown;Defense mechanisms
core	229	Energy production and conversion;Posttranslational modification, protein turnover, chaperones;General function prediction only
core	233	Cell motility;Posttranslational modification, protein turnover, chaperones
core	234	Lipid transport and metabolism;Secondary metabolites biosynthesis, transport and catabolism;General function prediction only;Function unknown
core	235	Replication, recombination and repair;Inorganic ion transport and metabolism
core	236	Nucleotide transport and metabolism
core	237	Cell wall/membrane/envelope biogenesis;Signal transduction mechanisms
core	238	General function prediction only;Function unknown;Signal transduction mechanisms
core	243	Nucleotide transport and metabolism;Carbohydrate transport and metabolism;General function prediction only
core	246	Inorganic ion transport and metabolism;Secondary metabolites biosynthesis, transport and catabolism;General function prediction only
core	249	Transcription;General function prediction only;Function unknown
core	250	Amino acid transport and metabolism;Nucleotide transport and metabolism
core	251	Cell wall/membrane/envelope biogenesis;Cell motility;Intracellular trafficking, secretion, and vesicular transport
core	252	Transcription;Cell motility;Intracellular trafficking, secretion, and vesicular transport
core	255	Translation, ribosomal structure and biogenesis;Posttranslational modification, protein turnover, chaperones
core	256	Transcription;Inorganic ion transport and metabolism;Signal transduction mechanisms
core	258	Energy production and conversion;Carbohydrate transport and metabolism;Cell wall/membrane/envelope biogenesis
core	260	Amino acid transport and metabolism;General function prediction only;Signal transduction mechanisms
core	263	Nucleotide transport and metabolism;Replication, recombination and repair;General function prediction only
core	264	Lipid transport and metabolism;Inorganic ion transport and metabolism
core	270	Transcription;Signal transduction mechanisms;Intracellular trafficking, secretion, and vesicular transport
core	272	Cell motility;Posttranslational modification, protein turnover, chaperones;Function unknown;Intracellular trafficking, secretion, and vesicular transport
core	274	Cell motility;General function prediction only;Intracellular trafficking, secretion, and vesicular transport
core	276	Nucleotide transport and metabolism;General function prediction only;Function unknown
core	277	Cell cycle control, cell division, chromosome partitioning;Nucleotide transport and metabolism
core	278	Nucleotide transport and metabolism;Transcription;Signal transduction mechanisms
core	279	Cell cycle control, cell division, chromosome partitioning;Function unknown;Cytoskeleton
core	281	Amino acid transport and metabolism;Inorganic ion transport and metabolism;General function prediction only
core	282	Coenzyme transport and metabolism;Lipid transport and metabolism
core	283	Posttranslational modification, protein turnover, chaperones;Inorganic ion transport and metabolism;Function unknown
core	285	Carbohydrate transport and metabolism;Function unknown;Signal transduction mechanisms
core	289	Inorganic ion transport and metabolism
core	290	Nucleotide transport and metabolism;Inorganic ion transport and metabolism
core	291	Amino acid transport and metabolism;Carbohydrate transport and metabolism;Inorganic ion transport and metabolism;General function prediction only
core	293	Carbohydrate transport and metabolism;Inorganic ion transport and metabolism;Signal transduction mechanisms
core	295	Amino acid transport and metabolism;Translation, ribosomal structure and biogenesis;Function unknown
core	299	Coenzyme transport and metabolism;Inorganic ion transport and metabolism;Defense mechanisms
core	300	Energy production and conversion;Coenzyme transport and metabolism
core	301	Coenzyme transport and metabolism;Posttranslational modification, protein turnover, chaperones
core	302	Chromatin structure and dynamics;Energy production and conversion
core	305	Energy production and conversion;Nucleotide transport and metabolism
core	306	Inorganic ion transport and metabolism;General function prediction only;Defense mechanisms
core	308	Transcription;Replication, recombination and repair;Signal transduction mechanisms
core	309	Secondary metabolites biosynthesis, transport and catabolism;Intracellular trafficking, secretion, and vesicular transport
core	310	Translation, ribosomal structure and biogenesis;Intracellular trafficking, secretion, and vesicular transport
core	312	Cell motility;Function unknown
core	316	Amino acid transport and metabolism;Replication, recombination and repair;General function prediction only
core	317	Posttranslational modification, protein turnover, chaperones;Function unknown;Intracellular trafficking, secretion, and vesicular transport
core	319	Nucleotide transport and metabolism;Transcription
core	320	Cell wall/membrane/envelope biogenesis;Function unknown;Defense mechanisms
core	322	Energy production and conversion;General function prediction only
core	323	Transcription;Inorganic ion transport and metabolism
core	325	Posttranslational modification, protein turnover, chaperones;General function prediction only;Intracellular trafficking, secretion, and vesicular transport
core	326	Carbohydrate transport and metabolism;Lipid transport and metabolism;Cell wall/membrane/envelope biogenesis
core	327	Coenzyme transport and metabolism;Inorganic ion transport and metabolism
core	328	Nucleotide transport and metabolism;Function unknown
core	329	Cell cycle control, cell division, chromosome partitioning;Translation, ribosomal structure and biogenesis
core	330	Posttranslational modification, protein turnover, chaperones;Defense mechanisms
core	331	Carbohydrate transport and metabolism;Cell motility;Signal transduction mechanisms
core	334	Chromatin structure and dynamics;Transcription;Function unknown
core	337	Amino acid transport and metabolism;Nucleotide transport and metabolism;Inorganic ion transport and metabolism
core	338	Secondary metabolites biosynthesis, transport and catabolism;General function prediction only;Function unknown
core	339	Chromatin structure and dynamics;Cell cycle control, cell division, chromosome partitioning
core	340	Chromatin structure and dynamics;Function unknown
core	341	Carbohydrate transport and metabolism;Coenzyme transport and metabolism;Lipid transport and metabolism
core	342	Inorganic ion transport and metabolism;Defense mechanisms
core	343	Nucleotide transport and metabolism;Coenzyme transport and metabolism
core	344	Lipid transport and metabolism;Signal transduction mechanisms
core	349	Transcription;Secondary metabolites biosynthesis, transport and catabolism;General function prediction only
core	351	Amino acid transport and metabolism;Nucleotide transport and metabolism;Cell wall/membrane/envelope biogenesis
core	352	Transcription;Posttranslational modification, protein turnover, chaperones
core	353	Lipid transport and metabolism;Secondary metabolites biosynthesis, transport and catabolism;General function prediction only
core	354	Posttranslational modification, protein turnover, chaperones;Signal transduction mechanisms
core	355	Posttranslational modification, protein turnover, chaperones;General function prediction only
core	356	Inorganic ion transport and metabolism;Secondary metabolites biosynthesis, transport and catabolism
core	359	Transcription;Cell wall/membrane/envelope biogenesis;Signal transduction mechanisms
core	362	Cell motility;General function prediction only;Signal transduction mechanisms
periphery	1	Nucleotide transport and metabolism;Replication, recombination and repair
periphery	5	Defense mechanisms
periphery	8	Carbohydrate transport and metabolism;Replication, recombination and repair
periphery	10	Transcription;Replication, recombination and repair;General function prediction only;Function unknown;Signal transduction mechanisms
periphery	11	Translation, ribosomal structure and biogenesis
periphery	13	Inorganic ion transport and metabolism;Function unknown
periphery	14	Energy production and conversion;Inorganic ion transport and metabolism;Function unknown
periphery	17	Chromatin structure and dynamics;Transcription;Posttranslational modification, protein turnover, chaperones
periphery	18	Chromatin structure and dynamics;Cell cycle control, cell division, chromosome partitioning;Replication, recombination and repair;Signal transduction mechanisms;Intracellular trafficking, secretion, and vesicular transport
periphery	19	Carbohydrate transport and metabolism
periphery	24	Transcription;General function prediction only;Signal transduction mechanisms
periphery	27	Nucleotide transport and metabolism;Transcription;Replication, recombination and repair
periphery	32	Carbohydrate transport and metabolism;Inorganic ion transport and metabolism
periphery	36	Signal transduction mechanisms;Defense mechanisms
periphery	37	Transcription
periphery	38	Cell motility;Posttranslational modification, protein turnover, chaperones;Signal transduction mechanisms
periphery	40	Cell wall/membrane/envelope biogenesis;Inorganic ion transport and metabolism
periphery	43	Function unknown;Signal transduction mechanisms
periphery	44	Cell cycle control, cell division, chromosome partitioning;Transcription;Replication, recombination and repair
periphery	48	Nucleotide transport and metabolism;Translation, ribosomal structure and biogenesis
periphery	63	Replication, recombination and repair;General function prediction only;Signal transduction mechanisms
periphery	69	Carbohydrate transport and metabolism;Transcription;Signal transduction mechanisms
periphery	72	Carbohydrate transport and metabolism;Transcription
periphery	74	Amino acid transport and metabolism;Translation, ribosomal structure and biogenesis
periphery	75	Amino acid transport and metabolism;Carbohydrate transport and metabolism;General function prediction only
periphery	76	Coenzyme transport and metabolism;Lipid transport and metabolism;Function unknown
periphery	78	Coenzyme transport and metabolism;Translation, ribosomal structure and biogenesis
periphery	79	Lipid transport and metabolism;Translation, ribosomal structure and biogenesis;Cell wall/membrane/envelope biogenesis
periphery	80	Chromatin structure and dynamics
periphery	83	Transcription;Signal transduction mechanisms
periphery	87	Coenzyme transport and metabolism;Replication, recombination and repair
periphery	89	Cell motility;General function prediction only
periphery	92	Posttranslational modification, protein turnover, chaperones
periphery	99	Function unknown;Defense mechanisms
periphery	101	Lipid transport and metabolism;Cell wall/membrane/envelope biogenesis
periphery	106	Cell cycle control, cell division, chromosome partitioning;Cell motility
periphery	109	Energy production and conversion
periphery	114	Cell cycle control, cell division, chromosome partitioning;Transcription;Signal transduction mechanisms
periphery	115	Amino acid transport and metabolism;Cell wall/membrane/envelope biogenesis
periphery	116	Intracellular trafficking, secretion, and vesicular transport;Nuclear structure
periphery	117	Cell wall/membrane/envelope biogenesis
periphery	118	Amino acid transport and metabolism;General function prediction only
periphery	121	Coenzyme transport and metabolism
periphery	126	Cytoskeleton
periphery	127	Replication, recombination and repair;Function unknown
periphery	130	Secondary metabolites biosynthesis, transport and catabolism
periphery	134	Cell cycle control, cell division, chromosome partitioning;Signal transduction mechanisms
periphery	135	Carbohydrate transport and metabolism;Function unknown
periphery	138	Amino acid transport and metabolism;Coenzyme transport and metabolism
periphery	140	RNA processing and modification;Translation, ribosomal structure and biogenesis
periphery	141	Chromatin structure and dynamics;Transcription
periphery	142	RNA processing and modification;Signal transduction mechanisms
periphery	144	Cell cycle control, cell division, chromosome partitioning;General function prediction only;Signal transduction mechanisms;Cytoskeleton
periphery	146	Replication, recombination and repair;Intracellular trafficking, secretion, and vesicular transport
periphery	148	Energy production and conversion;Inorganic ion transport and metabolism
periphery	150	Lipid transport and metabolism;Posttranslational modification, protein turnover, chaperones
periphery	151	Cell wall/membrane/envelope biogenesis;Function unknown
periphery	154	Energy production and conversion;Carbohydrate transport and metabolism;Coenzyme transport and metabolism;General function prediction only
periphery	158	Cell motility;Signal transduction mechanisms
periphery	161	Cell cycle control, cell division, chromosome partitioning
periphery	162	Lipid transport and metabolism;Secondary metabolites biosynthesis, transport and catabolism
periphery	167	Carbohydrate transport and metabolism;Defense mechanisms
periphery	170	Energy production and conversion;Replication, recombination and repair;General function prediction only
periphery	174	Carbohydrate transport and metabolism;Lipid transport and metabolism;Cell wall/membrane/envelope biogenesis;Secondary metabolites biosynthesis, transport and catabolism
periphery	179	Coenzyme transport and metabolism;Function unknown
periphery	188	Secondary metabolites biosynthesis, transport and catabolism;General function prediction only
periphery	190	Posttranslational modification, protein turnover, chaperones;Function unknown
periphery	194	Lipid transport and metabolism;General function prediction only
periphery	195	Translation, ribosomal structure and biogenesis;Transcription;Replication, recombination and repair
periphery	199	Carbohydrate transport and metabolism;Translation, ribosomal structure and biogenesis;Cell wall/membrane/envelope biogenesis
periphery	200	Translation, ribosomal structure and biogenesis;General function prediction only
periphery	201	Secondary metabolites biosynthesis, transport and catabolism;Function unknown;Signal transduction mechanisms
periphery	205	Secondary metabolites biosynthesis, transport and catabolism;Function unknown
periphery	215	Cell cycle control, cell division, chromosome partitioning;Carbohydrate transport and metabolism
periphery	220	RNA processing and modification;Cell cycle control, cell division, chromosome partitioning;Replication, recombination and repair
periphery	223	Replication, recombination and repair
periphery	224	Translation, ribosomal structure and biogenesis;Transcription
periphery	227	Cell cycle control, cell division, chromosome partitioning;Defense mechanisms
periphery	230	Translation, ribosomal structure and biogenesis;Cell wall/membrane/envelope biogenesis
periphery	231	Intracellular trafficking, secretion, and vesicular transport;Defense mechanisms
periphery	239	Amino acid transport and metabolism;Translation, ribosomal structure and biogenesis;Cell wall/membrane/envelope biogenesis
periphery	240	Signal transduction mechanisms
periphery	242	General function prediction only;Function unknown
periphery	244	Amino acid transport and metabolism;Carbohydrate transport and metabolism;Cell motility;Inorganic ion transport and metabolism;General function prediction only
periphery	245	Amino acid transport and metabolism;Defense mechanisms
periphery	247	Coenzyme transport and metabolism;Transcription;General function prediction only
periphery	248	Lipid transport and metabolism;Function unknown
periphery	253	Posttranslational modification, protein turnover, chaperones;Intracellular trafficking, secretion, and vesicular transport
periphery	254	Lipid transport and metabolism
periphery	257	Carbohydrate transport and metabolism;General function prediction only;Signal transduction mechanisms
periphery	259	Transcription;Signal transduction mechanisms;Defense mechanisms
periphery	261	Nucleotide transport and metabolism;Posttranslational modification, protein turnover, chaperones
periphery	265	Transcription;Replication, recombination and repair
periphery	266	Cell motility;Signal transduction mechanisms;Intracellular trafficking, secretion, and vesicular transport
periphery	267	Lipid transport and metabolism;Transcription
periphery	269	Cell cycle control, cell division, chromosome partitioning;Cell wall/membrane/envelope biogenesis
periphery	271	Translation, ribosomal structure and biogenesis;Cell wall/membrane/envelope biogenesis;General function prediction only
periphery	273	Posttranslational modification, protein turnover, chaperones;Inorganic ion transport and metabolism
periphery	275	Coenzyme transport and metabolism;Cell wall/membrane/envelope biogenesis
periphery	280	Transcription;Secondary metabolites biosynthesis, transport and catabolism
periphery	284	Energy production and conversion;Secondary metabolites biosynthesis, transport and catabolism
periphery	287	Inorganic ion transport and metabolism;General function prediction only
periphery	288	Amino acid transport and metabolism;Carbohydrate transport and metabolism;General function prediction only;Function unknown
periphery	292	Carbohydrate transport and metabolism;Cell motility
periphery	294	Coenzyme transport and metabolism;Secondary metabolites biosynthesis, transport and catabolism
periphery	296	Carbohydrate transport and metabolism;Cell wall/membrane/envelope biogenesis
periphery	297	Chromatin structure and dynamics;Transcription;Replication, recombination and repair
periphery	298	Energy production and conversion;Carbohydrate transport and metabolism;General function prediction only
periphery	303	Function unknown;Intracellular trafficking, secretion, and vesicular transport
periphery	304	Energy production and conversion;Amino acid transport and metabolism;Coenzyme transport and metabolism
periphery	307	Amino acid transport and metabolism;Carbohydrate transport and metabolism
periphery	311	Cell cycle control, cell division, chromosome partitioning;Intracellular trafficking, secretion, and vesicular transport
periphery	313	Amino acid transport and metabolism;Function unknown
periphery	314	Energy production and conversion;Lipid transport and metabolism
periphery	315	Chromatin structure and dynamics;Replication, recombination and repair
periphery	318	Replication, recombination and repair;Posttranslational modification, protein turnover, chaperones
periphery	321	Cell motility;Inorganic ion transport and metabolism;Signal transduction mechanisms;Intracellular trafficking, secretion, and vesicular transport
periphery	324	Cell cycle control, cell division, chromosome partitioning;Replication, recombination and repair
periphery	332	Energy production and conversion;Transcription;General function prediction only
periphery	333	Amino acid transport and metabolism;Carbohydrate transport and metabolism;Lipid transport and metabolism;Inorganic ion transport and metabolism;General function prediction only
periphery	335	Lipid transport and metabolism;Cell wall/membrane/envelope biogenesis;Secondary metabolites biosynthesis, transport and catabolism;General function prediction only
periphery	336	Translation, ribosomal structure and biogenesis;Function unknown
periphery	345	Coenzyme transport and metabolism;General function prediction only
periphery	346	Secondary metabolites biosynthesis, transport and catabolism;Signal transduction mechanisms
periphery	347	Carbohydrate transport and metabolism;Signal transduction mechanisms
periphery	348	Transcription;General function prediction only
periphery	350	Inorganic ion transport and metabolism;Function unknown;Signal transduction mechanisms
periphery	357	Carbohydrate transport and metabolism;Intracellular trafficking, secretion, and vesicular transport
periphery	358	Cell wall/membrane/envelope biogenesis;General function prediction only
periphery	360	Energy production and conversion;Posttranslational modification, protein turnover, chaperones
periphery	361	Inorganic ion transport and metabolism;Signal transduction mechanisms

## Sheet: TypeI-KEGG-Lean
Table S10-3. The Type-I-MFGC-KEGG list of Lean (Separated as Core and Periphery Nodes)
Core/Periphery	ID	MFGC
core	8	Circulatory System
core	15	Translation
core	17	Amino Acid Metabolism;Nucleotide Metabolism
core	21	Amino Acid Metabolism;Carbohydrate Metabolism
core	24	Cellular Processes and Signaling;unknown
core	28	Membrane Transport
core	31	Signal Transduction;Transcription
core	32	Transcription
core	33	Energy Metabolism;Signal Transduction
core	34	Metabolism;Metabolism of Other Amino Acids
core	36	Cell Motility;Folding, Sorting and Degradation
core	40	Cellular Processes and Signaling;Poorly Characterized
core	46	Replication and Repair
core	49	Lipid Metabolism;Replication and Repair
core	61	Sensory System
core	66	Xenobiotics Biodegradation and Metabolism
core	74	Cell Motility;Signal Transduction
core	75	Folding, Sorting and Degradation;Translation
core	79	Glycan Biosynthesis and Metabolism;Replication and Repair
core	81	Lipid Metabolism;Nucleotide Metabolism
core	83	Metabolism of Other Amino Acids
core	90	Energy Metabolism;Transcription
core	92	Replication and Repair;Signal Transduction
core	96	Signaling Molecules and Interaction
core	97	Enzyme Families
core	104	Carbohydrate Metabolism;Transcription
core	107	Metabolism;Signal Transduction
core	108	Amino Acid Metabolism;Cellular Processes and Signaling;Enzyme Families
core	111	Metabolism;Replication and Repair
core	112	Poorly Characterized
core	113	Metabolism
core	123	Cellular Processes and Signaling;Genetic Information Processing
core	124	Lipid Metabolism
core	129	Membrane Transport;Poorly Characterized
core	131	Amino Acid Metabolism;Metabolism of Cofactors and Vitamins
core	139	Excretory System
core	141	Enzyme Families;Replication and Repair
core	148	Cancers
core	152	Signal Transduction
core	169	Metabolism;Nucleotide Metabolism;Xenobiotics Biodegradation and Metabolism
core	173	Signal Transduction;unknown
core	174	Nucleotide Metabolism
core	176	Carbohydrate Metabolism;Folding, Sorting and Degradation;Poorly Characterized
core	177	Energy Metabolism;Genetic Information Processing
core	179	Enzyme Families;Signaling Molecules and Interaction
core	181	Enzyme Families;Signal Transduction
core	185	Cell Motility
core	191	Membrane Transport;Signal Transduction
core	192	Membrane Transport;Metabolism of Cofactors and Vitamins
core	199	Energy Metabolism;Metabolism of Terpenoids and Polyketides
core	204	Lipid Metabolism;Metabolism
core	206	Poorly Characterized;Xenobiotics Biodegradation and Metabolism
core	208	Lipid Metabolism;Metabolism of Cofactors and Vitamins
core	209	Cell Growth and Death
core	211	Metabolism of Cofactors and Vitamins;Nucleotide Metabolism
core	212	Infectious Diseases
core	213	Metabolism of Cofactors and Vitamins
core	214	Metabolism;Nucleotide Metabolism
core	217	Enzyme Families;Infectious Diseases
core	218	Translation;unknown
core	219	Cell Growth and Death;Signal Transduction
core	220	Transport and Catabolism
core	223	Carbohydrate Metabolism;Xenobiotics Biodegradation and Metabolism
core	227	Genetic Information Processing
core	230	Membrane Transport;Transcription
core	231	Carbohydrate Metabolism;Metabolism of Other Amino Acids
core	233	Cellular Processes and Signaling
core	238	Amino Acid Metabolism;Signal Transduction
core	239	Glycan Biosynthesis and Metabolism
core	244	Carbohydrate Metabolism
core	246	Enzyme Families;Membrane Transport
core	247	Immune System Diseases
core	248	Metabolism;Signal Transduction;Transcription
core	252	Replication and Repair;Translation
core	258	Poorly Characterized;Replication and Repair
core	259	Metabolism;Poorly Characterized
core	260	Biosynthesis of Other Secondary Metabolites;Endocrine System
core	261	Enzyme Families;Nucleotide Metabolism
core	264	Genetic Information Processing;Signaling Molecules and Interaction
core	269	Cell Growth and Death;Metabolism;Signal Transduction
core	273	Cellular Processes and Signaling;Signal Transduction
core	275	Nervous System
core	278	Enzyme Families;Metabolism
core	280	Cell Motility;Cellular Processes and Signaling
core	283	Energy Metabolism;Metabolism of Other Amino Acids
core	284	Folding, Sorting and Degradation
core	298	Enzyme Families;Membrane Transport;Metabolism
core	301	Biosynthesis of Other Secondary Metabolites
core	303	Folding, Sorting and Degradation;Transcription
core	307	Metabolism;Translation
core	310	Genetic Information Processing;Membrane Transport
core	311	Immune System
periphery	1	Genetic Information Processing;Metabolism;Nucleotide Metabolism
periphery	2	Digestive System
periphery	5	Cell Growth and Death;Enzyme Families
periphery	6	Enzyme Families;Folding, Sorting and Degradation;Metabolism
periphery	7	Enzyme Families;Metabolism of Cofactors and Vitamins
periphery	11	Biosynthesis of Other Secondary Metabolites;Poorly Characterized
periphery	12	Poorly Characterized;Transcription
periphery	16	Glycan Biosynthesis and Metabolism;Metabolism of Cofactors and Vitamins
periphery	18	Lipid Metabolism;Metabolism of Other Amino Acids
periphery	19	Folding, Sorting and Degradation;Metabolism
periphery	22	Membrane Transport;Nucleotide Metabolism
periphery	23	Cellular Processes and Signaling;Nucleotide Metabolism
periphery	30	Cellular Processes and Signaling;Energy Metabolism
periphery	35	Nucleotide Metabolism;Signal Transduction
periphery	37	Cellular Processes and Signaling;Enzyme Families;Metabolism
periphery	38	Carbohydrate Metabolism;Glycan Biosynthesis and Metabolism
periphery	44	Enzyme Families;Translation
periphery	45	Carbohydrate Metabolism;Transport and Catabolism
periphery	47	Cellular Processes and Signaling;Metabolism of Other Amino Acids
periphery	50	Carbohydrate Metabolism;Metabolism of Cofactors and Vitamins
periphery	51	Cellular Processes and Signaling;Infectious Diseases
periphery	52	Glycan Biosynthesis and Metabolism;Metabolism
periphery	53	Amino Acid Metabolism;Transcription
periphery	55	Genetic Information Processing;Metabolism
periphery	56	Energy Metabolism;Xenobiotics Biodegradation and Metabolism
periphery	58	Metabolism of Other Amino Acids;Transcription
periphery	59	Cellular Processes and Signaling;Folding, Sorting and Degradation
periphery	64	Amino Acid Metabolism;Cellular Processes and Signaling
periphery	67	Genetic Information Processing;Lipid Metabolism
periphery	68	Nucleotide Metabolism;Translation
periphery	70	Biosynthesis of Other Secondary Metabolites;Metabolism of Cofactors and Vitamins
periphery	71	Energy Metabolism;Metabolism
periphery	73	Glycan Biosynthesis and Metabolism;Poorly Characterized
periphery	76	Metabolism;Xenobiotics Biodegradation and Metabolism
periphery	77	Glycan Biosynthesis and Metabolism;Metabolism of Terpenoids and Polyketides
periphery	78	Biosynthesis of Other Secondary Metabolites;Xenobiotics Biodegradation and Metabolism
periphery	80	Carbohydrate Metabolism;Signaling Molecules and Interaction
periphery	82	Excretory System;Folding, Sorting and Degradation
periphery	84	Replication and Repair;Transcription
periphery	88	Amino Acid Metabolism;Enzyme Families
periphery	89	Carbohydrate Metabolism;Lipid Metabolism;Metabolism of Cofactors and Vitamins
periphery	95	Cellular Processes and Signaling;Metabolism;Nucleotide Metabolism
periphery	99	Amino Acid Metabolism;Energy Metabolism
periphery	109	Folding, Sorting and Degradation;Membrane Transport
periphery	110	Metabolism;unknown
periphery	114	Enzyme Families;Glycan Biosynthesis and Metabolism
periphery	116	Cellular Processes and Signaling;Replication and Repair
periphery	122	Amino Acid Metabolism;Genetic Information Processing;Metabolism
periphery	125	Cellular Processes and Signaling;Enzyme Families
periphery	126	Glycan Biosynthesis and Metabolism;Nucleotide Metabolism
periphery	127	Cellular Processes and Signaling;Lipid Metabolism
periphery	130	Carbohydrate Metabolism;Glycan Biosynthesis and Metabolism;Lipid Metabolism
periphery	132	Amino Acid Metabolism;Cellular Processes and Signaling;Metabolism
periphery	133	Enzyme Families;unknown
periphery	135	Lipid Metabolism;Transcription
periphery	136	Transcription;Translation
periphery	138	Metabolism;Transcription
periphery	145	Nucleotide Metabolism;Poorly Characterized
periphery	146	Cellular Processes and Signaling;Energy Metabolism;Metabolism
periphery	149	Amino Acid Metabolism;Xenobiotics Biodegradation and Metabolism
periphery	150	Nucleotide Metabolism;Transcription
periphery	153	Nucleotide Metabolism;Xenobiotics Biodegradation and Metabolism
periphery	154	Amino Acid Metabolism;Metabolism of Other Amino Acids
periphery	157	Infectious Diseases;Poorly Characterized
periphery	158	Membrane Transport;Metabolism
periphery	165	Cell Growth and Death;Metabolism
periphery	166	Biosynthesis of Other Secondary Metabolites;Metabolism of Terpenoids and Polyketides
periphery	167	Metabolism of Cofactors and Vitamins;unknown
periphery	168	Metabolism of Terpenoids and Polyketides;Replication and Repair
periphery	170	Membrane Transport;Signaling Molecules and Interaction
periphery	175	Amino Acid Metabolism;Signaling Molecules and Interaction
periphery	178	Cellular Processes and Signaling;Membrane Transport
periphery	182	Metabolism of Other Amino Acids;Metabolism of Terpenoids and Polyketides
periphery	183	Energy Metabolism;Lipid Metabolism
periphery	184	Amino Acid Metabolism;Enzyme Families;Metabolism
periphery	186	Excretory System;Translation
periphery	188	Metabolism of Cofactors and Vitamins;Translation
periphery	194	Energy Metabolism;Replication and Repair
periphery	195	Metabolism of Terpenoids and Polyketides
periphery	196	Metabolism of Other Amino Acids;Nucleotide Metabolism
periphery	198	Infectious Diseases;Nucleotide Metabolism
periphery	200	Amino Acid Metabolism;Genetic Information Processing
periphery	201	Biosynthesis of Other Secondary Metabolites;Carbohydrate Metabolism
periphery	205	Folding, Sorting and Degradation;Genetic Information Processing
periphery	207	Folding, Sorting and Degradation;Metabolism of Terpenoids and Polyketides
periphery	210	Metabolism of Cofactors and Vitamins;Xenobiotics Biodegradation and Metabolism
periphery	215	Amino Acid Metabolism;Replication and Repair
periphery	216	Energy Metabolism
periphery	221	Metabolism;Metabolism of Cofactors and Vitamins
periphery	222	Infectious Diseases;Lipid Metabolism
periphery	224	Carbohydrate Metabolism;Signal Transduction
periphery	226	Energy Metabolism;Genetic Information Processing;Metabolism
periphery	228	Folding, Sorting and Degradation;Infectious Diseases
periphery	229	Genetic Information Processing;Translation
periphery	232	Carbohydrate Metabolism;Energy Metabolism
periphery	234	Cellular Processes and Signaling;Metabolism
periphery	235	Cellular Processes and Signaling;Folding, Sorting and Degradation;Genetic Information Processing
periphery	236	Enzyme Families;Metabolism;unknown
periphery	242	Metabolism of Cofactors and Vitamins;Metabolism of Other Amino Acids
periphery	243	Amino Acid Metabolism;Infectious Diseases
periphery	255	Biosynthesis of Other Secondary Metabolites;Lipid Metabolism
periphery	256	Carbohydrate Metabolism;Signal Transduction;Transcription
periphery	257	Enzyme Families;Glycan Biosynthesis and Metabolism;Nucleotide Metabolism
periphery	262	Carbohydrate Metabolism;Metabolism of Terpenoids and Polyketides
periphery	263	Genetic Information Processing;Glycan Biosynthesis and Metabolism
periphery	265	Amino Acid Metabolism;Carbohydrate Metabolism;Lipid Metabolism
periphery	266	Genetic Information Processing;Metabolism of Other Amino Acids
periphery	267	Carbohydrate Metabolism;Lipid Metabolism
periphery	268	Poorly Characterized;Signal Transduction
periphery	271	Cell Growth and Death;Cellular Processes and Signaling
periphery	274	Amino Acid Metabolism;Metabolism of Terpenoids and Polyketides
periphery	276	Carbohydrate Metabolism;Cellular Processes and Signaling
periphery	277	Amino Acid Metabolism;Poorly Characterized
periphery	279	Infectious Diseases;Replication and Repair
periphery	281	Amino Acid Metabolism;Membrane Transport
periphery	285	Cell Motility;Poorly Characterized
periphery	286	Biosynthesis of Other Secondary Metabolites;Cellular Processes and Signaling
periphery	287	Genetic Information Processing;Xenobiotics Biodegradation and Metabolism
periphery	288	Amino Acid Metabolism
periphery	290	Energy Metabolism;Poorly Characterized
periphery	292	Lipid Metabolism;Poorly Characterized
periphery	293	Infectious Diseases;Signaling Molecules and Interaction
periphery	294	Enzyme Families;Genetic Information Processing;Nucleotide Metabolism
periphery	295	Infectious Diseases;Metabolism
periphery	296	Replication and Repair;Signal Transduction;Transcription
periphery	297	Genetic Information Processing;Replication and Repair
periphery	299	Carbohydrate Metabolism;Metabolism
periphery	300	Enzyme Families;Lipid Metabolism
periphery	305	Carbohydrate Metabolism;Membrane Transport
periphery	306	Enzyme Families;Metabolism;Signal Transduction
periphery	308	Cell Motility;Metabolism
periphery	309	Energy Metabolism;Metabolism of Cofactors and Vitamins
periphery	312	Infectious Diseases;Translation
periphery	313	Enzyme Families;Transport and Catabolism

## Sheet: TypeI-KEGG-Overweight
Table S10-4. The Type-I-MFGC-KEGG list of Overweight (Separated as Core and Periphery Nodes)
Core/Periphery	ID	MFGC
core	1	Genetic Information Processing;Metabolism;Nucleotide Metabolism
core	6	Enzyme Families;Folding, Sorting and Degradation;Metabolism
core	7	Enzyme Families;Metabolism of Cofactors and Vitamins
core	8	Circulatory System
core	15	Translation
core	16	Glycan Biosynthesis and Metabolism;Metabolism of Cofactors and Vitamins
core	21	Amino Acid Metabolism;Carbohydrate Metabolism
core	22	Membrane Transport;Nucleotide Metabolism
core	24	Cellular Processes and Signaling;unknown
core	28	Membrane Transport
core	31	Signal Transduction;Transcription
core	32	Transcription
core	37	Cellular Processes and Signaling;Enzyme Families;Metabolism
core	38	Carbohydrate Metabolism;Glycan Biosynthesis and Metabolism
core	39	Carbohydrate Metabolism;Metabolism;Metabolism of Terpenoids and Polyketides
core	40	Cellular Processes and Signaling;Poorly Characterized
core	46	Replication and Repair
core	56	Energy Metabolism;Xenobiotics Biodegradation and Metabolism
core	60	Infectious Diseases;Metabolism of Cofactors and Vitamins
core	61	Sensory System
core	64	Amino Acid Metabolism;Cellular Processes and Signaling
core	66	Xenobiotics Biodegradation and Metabolism
core	67	Genetic Information Processing;Lipid Metabolism
core	71	Energy Metabolism;Metabolism
core	73	Glycan Biosynthesis and Metabolism;Poorly Characterized
core	74	Cell Motility;Signal Transduction
core	75	Folding, Sorting and Degradation;Translation
core	83	Metabolism of Other Amino Acids
core	87	Nucleotide Metabolism;Signaling Molecules and Interaction
core	89	Carbohydrate Metabolism;Lipid Metabolism;Metabolism of Cofactors and Vitamins
core	90	Energy Metabolism;Transcription
core	97	Enzyme Families
core	100	Cellular Processes and Signaling;Glycan Biosynthesis and Metabolism
core	104	Carbohydrate Metabolism;Transcription
core	107	Metabolism;Signal Transduction
core	112	Poorly Characterized
core	113	Metabolism
core	124	Lipid Metabolism
core	135	Lipid Metabolism;Transcription
core	139	Excretory System
core	147	Folding, Sorting and Degradation;Poorly Characterized
core	148	Cancers
core	152	Signal Transduction
core	155	Carbohydrate Metabolism;Nucleotide Metabolism
core	163	Amino Acid Metabolism;Lipid Metabolism
core	171	Replication and Repair;Signaling Molecules and Interaction
core	174	Nucleotide Metabolism
core	179	Enzyme Families;Signaling Molecules and Interaction
core	181	Enzyme Families;Signal Transduction
core	185	Cell Motility
core	194	Energy Metabolism;Replication and Repair
core	195	Metabolism of Terpenoids and Polyketides
core	197	Cell Motility;Transcription
core	200	Amino Acid Metabolism;Genetic Information Processing
core	206	Poorly Characterized;Xenobiotics Biodegradation and Metabolism
core	208	Lipid Metabolism;Metabolism of Cofactors and Vitamins
core	209	Cell Growth and Death
core	210	Metabolism of Cofactors and Vitamins;Xenobiotics Biodegradation and Metabolism
core	211	Metabolism of Cofactors and Vitamins;Nucleotide Metabolism
core	212	Infectious Diseases
core	213	Metabolism of Cofactors and Vitamins
core	218	Translation;unknown
core	219	Cell Growth and Death;Signal Transduction
core	220	Transport and Catabolism
core	223	Carbohydrate Metabolism;Xenobiotics Biodegradation and Metabolism
core	227	Genetic Information Processing
core	229	Genetic Information Processing;Translation
core	230	Membrane Transport;Transcription
core	231	Carbohydrate Metabolism;Metabolism of Other Amino Acids
core	233	Cellular Processes and Signaling
core	238	Amino Acid Metabolism;Signal Transduction
core	239	Glycan Biosynthesis and Metabolism
core	244	Carbohydrate Metabolism
core	246	Enzyme Families;Membrane Transport
core	247	Immune System Diseases
core	248	Metabolism;Signal Transduction;Transcription
core	265	Amino Acid Metabolism;Carbohydrate Metabolism;Lipid Metabolism
core	269	Cell Growth and Death;Metabolism;Signal Transduction
core	275	Nervous System
core	278	Enzyme Families;Metabolism
core	280	Cell Motility;Cellular Processes and Signaling
core	283	Energy Metabolism;Metabolism of Other Amino Acids
core	284	Folding, Sorting and Degradation
core	286	Biosynthesis of Other Secondary Metabolites;Cellular Processes and Signaling
core	292	Lipid Metabolism;Poorly Characterized
core	298	Enzyme Families;Membrane Transport;Metabolism
core	299	Carbohydrate Metabolism;Metabolism
core	301	Biosynthesis of Other Secondary Metabolites
core	307	Metabolism;Translation
core	310	Genetic Information Processing;Membrane Transport
core	311	Immune System
periphery	2	Digestive System
periphery	3	Enzyme Families;Poorly Characterized
periphery	5	Cell Growth and Death;Enzyme Families
periphery	9	Carbohydrate Metabolism;Energy Metabolism;Metabolism
periphery	10	Energy Metabolism;Nucleotide Metabolism
periphery	12	Poorly Characterized;Transcription
periphery	23	Cellular Processes and Signaling;Nucleotide Metabolism
periphery	26	Carbohydrate Metabolism;Replication and Repair
periphery	30	Cellular Processes and Signaling;Energy Metabolism
periphery	33	Energy Metabolism;Signal Transduction
periphery	34	Metabolism;Metabolism of Other Amino Acids
periphery	35	Nucleotide Metabolism;Signal Transduction
periphery	44	Enzyme Families;Translation
periphery	45	Carbohydrate Metabolism;Transport and Catabolism
periphery	49	Lipid Metabolism;Replication and Repair
periphery	50	Carbohydrate Metabolism;Metabolism of Cofactors and Vitamins
periphery	51	Cellular Processes and Signaling;Infectious Diseases
periphery	52	Glycan Biosynthesis and Metabolism;Metabolism
periphery	53	Amino Acid Metabolism;Transcription
periphery	54	Folding, Sorting and Degradation;Replication and Repair
periphery	55	Genetic Information Processing;Metabolism
periphery	62	Genetic Information Processing;Nucleotide Metabolism
periphery	79	Glycan Biosynthesis and Metabolism;Replication and Repair
periphery	80	Carbohydrate Metabolism;Signaling Molecules and Interaction
periphery	84	Replication and Repair;Transcription
periphery	88	Amino Acid Metabolism;Enzyme Families
periphery	91	Metabolism of Cofactors and Vitamins;Transcription
periphery	92	Replication and Repair;Signal Transduction
periphery	94	Membrane Transport;Metabolism of Cofactors and Vitamins;Transcription
periphery	95	Cellular Processes and Signaling;Metabolism;Nucleotide Metabolism
periphery	96	Signaling Molecules and Interaction
periphery	99	Amino Acid Metabolism;Energy Metabolism
periphery	102	Glycan Biosynthesis and Metabolism;Membrane Transport;Metabolism
periphery	103	Carbohydrate Metabolism;Poorly Characterized
periphery	109	Folding, Sorting and Degradation;Membrane Transport
periphery	110	Metabolism;unknown
periphery	111	Metabolism;Replication and Repair
periphery	115	Glycan Biosynthesis and Metabolism;Lipid Metabolism
periphery	116	Cellular Processes and Signaling;Replication and Repair
periphery	118	Cellular Processes and Signaling;Metabolism of Terpenoids and Polyketides
periphery	119	Cellular Processes and Signaling;Transcription
periphery	122	Amino Acid Metabolism;Genetic Information Processing;Metabolism
periphery	125	Cellular Processes and Signaling;Enzyme Families
periphery	126	Glycan Biosynthesis and Metabolism;Nucleotide Metabolism
periphery	128	Lipid Metabolism;Xenobiotics Biodegradation and Metabolism
periphery	131	Amino Acid Metabolism;Metabolism of Cofactors and Vitamins
periphery	132	Amino Acid Metabolism;Cellular Processes and Signaling;Metabolism
periphery	133	Enzyme Families;unknown
periphery	134	Metabolism of Terpenoids and Polyketides;Translation
periphery	136	Transcription;Translation
periphery	137	Carbohydrate Metabolism;Lipid Metabolism;Metabolism
periphery	138	Metabolism;Transcription
periphery	140	Cell Growth and Death;Genetic Information Processing
periphery	141	Enzyme Families;Replication and Repair
periphery	143	Cellular Processes and Signaling;Signaling Molecules and Interaction
periphery	144	Poorly Characterized;Translation
periphery	146	Cellular Processes and Signaling;Energy Metabolism;Metabolism
periphery	149	Amino Acid Metabolism;Xenobiotics Biodegradation and Metabolism
periphery	150	Nucleotide Metabolism;Transcription
periphery	153	Nucleotide Metabolism;Xenobiotics Biodegradation and Metabolism
periphery	154	Amino Acid Metabolism;Metabolism of Other Amino Acids
periphery	158	Membrane Transport;Metabolism
periphery	159	Genetic Information Processing;Metabolism of Cofactors and Vitamins
periphery	161	Folding, Sorting and Degradation;Lipid Metabolism
periphery	162	Carbohydrate Metabolism;Genetic Information Processing
periphery	166	Biosynthesis of Other Secondary Metabolites;Metabolism of Terpenoids and Polyketides
periphery	168	Metabolism of Terpenoids and Polyketides;Replication and Repair
periphery	169	Metabolism;Nucleotide Metabolism;Xenobiotics Biodegradation and Metabolism
periphery	173	Signal Transduction;unknown
periphery	175	Amino Acid Metabolism;Signaling Molecules and Interaction
periphery	177	Energy Metabolism;Genetic Information Processing
periphery	178	Cellular Processes and Signaling;Membrane Transport
periphery	184	Amino Acid Metabolism;Enzyme Families;Metabolism
periphery	186	Excretory System;Translation
periphery	191	Membrane Transport;Signal Transduction
periphery	192	Membrane Transport;Metabolism of Cofactors and Vitamins
periphery	198	Infectious Diseases;Nucleotide Metabolism
periphery	199	Energy Metabolism;Metabolism of Terpenoids and Polyketides
periphery	201	Biosynthesis of Other Secondary Metabolites;Carbohydrate Metabolism
periphery	202	Enzyme Families;Folding, Sorting and Degradation
periphery	203	Biosynthesis of Other Secondary Metabolites;Metabolism
periphery	204	Lipid Metabolism;Metabolism
periphery	205	Folding, Sorting and Degradation;Genetic Information Processing
periphery	207	Folding, Sorting and Degradation;Metabolism of Terpenoids and Polyketides
periphery	214	Metabolism;Nucleotide Metabolism
periphery	216	Energy Metabolism
periphery	221	Metabolism;Metabolism of Cofactors and Vitamins
periphery	222	Infectious Diseases;Lipid Metabolism
periphery	224	Carbohydrate Metabolism;Signal Transduction
periphery	228	Folding, Sorting and Degradation;Infectious Diseases
periphery	232	Carbohydrate Metabolism;Energy Metabolism
periphery	234	Cellular Processes and Signaling;Metabolism
periphery	236	Enzyme Families;Metabolism;unknown
periphery	240	Nucleotide Metabolism;Replication and Repair
periphery	245	Carbohydrate Metabolism;Enzyme Families
periphery	251	Carbohydrate Metabolism;Cellular Processes and Signaling;Replication and Repair
periphery	253	Carbohydrate Metabolism;Glycan Biosynthesis and Metabolism;Metabolism
periphery	256	Carbohydrate Metabolism;Signal Transduction;Transcription
periphery	257	Enzyme Families;Glycan Biosynthesis and Metabolism;Nucleotide Metabolism
periphery	263	Genetic Information Processing;Glycan Biosynthesis and Metabolism
periphery	264	Genetic Information Processing;Signaling Molecules and Interaction
periphery	266	Genetic Information Processing;Metabolism of Other Amino Acids
periphery	267	Carbohydrate Metabolism;Lipid Metabolism
periphery	271	Cell Growth and Death;Cellular Processes and Signaling
periphery	273	Cellular Processes and Signaling;Signal Transduction
periphery	274	Amino Acid Metabolism;Metabolism of Terpenoids and Polyketides
periphery	277	Amino Acid Metabolism;Poorly Characterized
periphery	279	Infectious Diseases;Replication and Repair
periphery	281	Amino Acid Metabolism;Membrane Transport
periphery	285	Cell Motility;Poorly Characterized
periphery	287	Genetic Information Processing;Xenobiotics Biodegradation and Metabolism
periphery	288	Amino Acid Metabolism
periphery	289	Metabolism of Cofactors and Vitamins;Poorly Characterized
periphery	290	Energy Metabolism;Poorly Characterized
periphery	293	Infectious Diseases;Signaling Molecules and Interaction
periphery	294	Enzyme Families;Genetic Information Processing;Nucleotide Metabolism
periphery	306	Enzyme Families;Metabolism;Signal Transduction
periphery	312	Infectious Diseases;Translation
periphery	313	Enzyme Families;Transport and Catabolism

## Sheet: TypeII-eggNOG-Lean
Table S10-5.The Type-II-MFGC-eggNOG list of Lean (Separated as Core and Periphery Nodes)
Core/Periphery	ID	MFGC
core	1	Nucleotide transport and metabolism;Replication, recombination and repair
core	3	Translation, ribosomal structure and biogenesis;Transcription;Replication, recombination and repair;Function unknown
core	5	Defense mechanisms
core	7	Energy production and conversion;Amino acid transport and metabolism;General function prediction only
core	9	Translation, ribosomal structure and biogenesis;Transcription;General function prediction only
core	10	Transcription;Replication, recombination and repair;General function prediction only;Function unknown;Signal transduction mechanisms
core	11	Translation, ribosomal structure and biogenesis
core	13	Inorganic ion transport and metabolism;Function unknown
core	18	Chromatin structure and dynamics;Cell cycle control, cell division, chromosome partitioning;Replication, recombination and repair;Signal transduction mechanisms;Intracellular trafficking, secretion, and vesicular transport
core	19	Carbohydrate transport and metabolism
core	21	Cell wall/membrane/envelope biogenesis;Function unknown;Intracellular trafficking, secretion, and vesicular transport
core	24	Transcription;General function prediction only;Signal transduction mechanisms
core	26	Carbohydrate transport and metabolism;Coenzyme transport and metabolism
core	33	Nucleotide transport and metabolism;General function prediction only
core	36	Signal transduction mechanisms;Defense mechanisms
core	37	Transcription
core	38	Cell motility;Posttranslational modification, protein turnover, chaperones;Signal transduction mechanisms
core	40	Cell wall/membrane/envelope biogenesis;Inorganic ion transport and metabolism
core	42	Energy production and conversion;Posttranslational modification, protein turnover, chaperones;Function unknown
core	48	Nucleotide transport and metabolism;Translation, ribosomal structure and biogenesis
core	65	Carbohydrate transport and metabolism;Transcription;Function unknown
core	66	Cell motility;Inorganic ion transport and metabolism;Signal transduction mechanisms
core	67	Cell wall/membrane/envelope biogenesis;Posttranslational modification, protein turnover, chaperones
core	69	Carbohydrate transport and metabolism;Transcription;Signal transduction mechanisms
core	70	Coenzyme transport and metabolism;Lipid transport and metabolism;Secondary metabolites biosynthesis, transport and catabolism
core	72	Carbohydrate transport and metabolism;Transcription
core	73	Posttranslational modification, protein turnover, chaperones;Inorganic ion transport and metabolism;General function prediction only
core	74	Amino acid transport and metabolism;Translation, ribosomal structure and biogenesis
core	76	Coenzyme transport and metabolism;Lipid transport and metabolism;Function unknown
core	78	Coenzyme transport and metabolism;Translation, ribosomal structure and biogenesis
core	79	Lipid transport and metabolism;Translation, ribosomal structure and biogenesis;Cell wall/membrane/envelope biogenesis
core	80	Chromatin structure and dynamics
core	83	Transcription;Signal transduction mechanisms
core	84	Replication, recombination and repair;Inorganic ion transport and metabolism;Secondary metabolites biosynthesis, transport and catabolism
core	86	Amino acid transport and metabolism;Signal transduction mechanisms
core	87	Coenzyme transport and metabolism;Replication, recombination and repair
core	92	Posttranslational modification, protein turnover, chaperones
core	97	Cell wall/membrane/envelope biogenesis;Intracellular trafficking, secretion, and vesicular transport
core	99	Function unknown;Defense mechanisms
core	101	Lipid transport and metabolism;Cell wall/membrane/envelope biogenesis
core	102	Amino acid transport and metabolism;Secondary metabolites biosynthesis, transport and catabolism;General function prediction only
core	106	Cell cycle control, cell division, chromosome partitioning;Cell motility
core	108	Amino acid transport and metabolism;Cell wall/membrane/envelope biogenesis;Function unknown
core	109	Energy production and conversion
core	117	Cell wall/membrane/envelope biogenesis
core	118	Amino acid transport and metabolism;General function prediction only
core	120	Energy production and conversion;Amino acid transport and metabolism
core	121	Coenzyme transport and metabolism
core	123	RNA processing and modification;Cell cycle control, cell division, chromosome partitioning;Transcription
core	124	Transcription;Posttranslational modification, protein turnover, chaperones;Signal transduction mechanisms
core	125	Replication, recombination and repair;General function prediction only;Function unknown
core	126	Cytoskeleton
core	127	Replication, recombination and repair;Function unknown
core	128	Amino acid transport and metabolism;Inorganic ion transport and metabolism
core	129	Transcription;Cell motility;Signal transduction mechanisms
core	131	Nuclear structure
core	132	Coenzyme transport and metabolism;Transcription
core	133	Energy production and conversion;Carbohydrate transport and metabolism
core	134	Cell cycle control, cell division, chromosome partitioning;Signal transduction mechanisms
core	135	Carbohydrate transport and metabolism;Function unknown
core	138	Amino acid transport and metabolism;Coenzyme transport and metabolism
core	140	RNA processing and modification;Translation, ribosomal structure and biogenesis
core	141	Chromatin structure and dynamics;Transcription
core	142	RNA processing and modification;Signal transduction mechanisms
core	143	Signal transduction mechanisms;Intracellular trafficking, secretion, and vesicular transport
core	144	Cell cycle control, cell division, chromosome partitioning;General function prediction only;Signal transduction mechanisms;Cytoskeleton
core	146	Replication, recombination and repair;Intracellular trafficking, secretion, and vesicular transport
core	147	Cell motility;Posttranslational modification, protein turnover, chaperones;Intracellular trafficking, secretion, and vesicular transport
core	148	Energy production and conversion;Inorganic ion transport and metabolism
core	150	Lipid transport and metabolism;Posttranslational modification, protein turnover, chaperones
core	151	Cell wall/membrane/envelope biogenesis;Function unknown
core	154	Energy production and conversion;Carbohydrate transport and metabolism;Coenzyme transport and metabolism;General function prediction only
core	155	Amino acid transport and metabolism;Translation, ribosomal structure and biogenesis;Transcription;General function prediction only
core	161	Cell cycle control, cell division, chromosome partitioning
core	164	Amino acid transport and metabolism;Carbohydrate transport and metabolism;Lipid transport and metabolism;Inorganic ion transport and metabolism;Secondary metabolites biosynthesis, transport and catabolism;General function prediction only
core	167	Carbohydrate transport and metabolism;Defense mechanisms
core	168	Carbohydrate transport and metabolism;Posttranslational modification, protein turnover, chaperones
core	170	Energy production and conversion;Replication, recombination and repair;General function prediction only
core	172	Nucleotide transport and metabolism;Translation, ribosomal structure and biogenesis;General function prediction only
core	175	Amino acid transport and metabolism;Coenzyme transport and metabolism;Translation, ribosomal structure and biogenesis
core	178	Cell wall/membrane/envelope biogenesis;Inorganic ion transport and metabolism;Function unknown
core	179	Coenzyme transport and metabolism;Function unknown
core	182	Translation, ribosomal structure and biogenesis;Replication, recombination and repair;General function prediction only
core	184	Lipid transport and metabolism;Cell wall/membrane/envelope biogenesis;Function unknown
core	186	Nucleotide transport and metabolism;Carbohydrate transport and metabolism;Posttranslational modification, protein turnover, chaperones
core	187	Cell wall/membrane/envelope biogenesis;Cell motility
core	188	Secondary metabolites biosynthesis, transport and catabolism;General function prediction only
core	189	Energy production and conversion;Inorganic ion transport and metabolism;Defense mechanisms
core	190	Posttranslational modification, protein turnover, chaperones;Function unknown
core	191	Amino acid transport and metabolism;Transcription
core	194	Lipid transport and metabolism;General function prediction only
core	195	Translation, ribosomal structure and biogenesis;Transcription;Replication, recombination and repair
core	196	Posttranslational modification, protein turnover, chaperones;Inorganic ion transport and metabolism;General function prediction only;Function unknown
core	199	Carbohydrate transport and metabolism;Translation, ribosomal structure and biogenesis;Cell wall/membrane/envelope biogenesis
core	200	Translation, ribosomal structure and biogenesis;General function prediction only
core	201	Secondary metabolites biosynthesis, transport and catabolism;Function unknown;Signal transduction mechanisms
core	203	Transcription;Replication, recombination and repair;Function unknown
core	208	Transcription;Function unknown;Signal transduction mechanisms
core	212	General function prediction only;Intracellular trafficking, secretion, and vesicular transport
core	215	Cell cycle control, cell division, chromosome partitioning;Carbohydrate transport and metabolism
core	216	Energy production and conversion;Secondary metabolites biosynthesis, transport and catabolism;Function unknown
core	217	Amino acid transport and metabolism;Secondary metabolites biosynthesis, transport and catabolism
core	218	Function unknown;Cytoskeleton
core	220	RNA processing and modification;Cell cycle control, cell division, chromosome partitioning;Replication, recombination and repair
core	223	Replication, recombination and repair
core	226	Amino acid transport and metabolism;Carbohydrate transport and metabolism;Inorganic ion transport and metabolism;General function prediction only;Function unknown
core	227	Cell cycle control, cell division, chromosome partitioning;Defense mechanisms
core	229	Energy production and conversion;Posttranslational modification, protein turnover, chaperones;General function prediction only
core	230	Translation, ribosomal structure and biogenesis;Cell wall/membrane/envelope biogenesis
core	231	Intracellular trafficking, secretion, and vesicular transport;Defense mechanisms
core	234	Lipid transport and metabolism;Secondary metabolites biosynthesis, transport and catabolism;General function prediction only;Function unknown
core	236	Nucleotide transport and metabolism
core	240	Signal transduction mechanisms
core	242	General function prediction only;Function unknown
core	244	Amino acid transport and metabolism;Carbohydrate transport and metabolism;Cell motility;Inorganic ion transport and metabolism;General function prediction only
core	245	Amino acid transport and metabolism;Defense mechanisms
core	246	Inorganic ion transport and metabolism;Secondary metabolites biosynthesis, transport and catabolism;General function prediction only
core	247	Coenzyme transport and metabolism;Transcription;General function prediction only
core	254	Lipid transport and metabolism
core	255	Translation, ribosomal structure and biogenesis;Posttranslational modification, protein turnover, chaperones
core	257	Carbohydrate transport and metabolism;General function prediction only;Signal transduction mechanisms
core	258	Energy production and conversion;Carbohydrate transport and metabolism;Cell wall/membrane/envelope biogenesis
core	259	Transcription;Signal transduction mechanisms;Defense mechanisms
core	269	Cell cycle control, cell division, chromosome partitioning;Cell wall/membrane/envelope biogenesis
core	270	Transcription;Signal transduction mechanisms;Intracellular trafficking, secretion, and vesicular transport
core	273	Posttranslational modification, protein turnover, chaperones;Inorganic ion transport and metabolism
core	278	Nucleotide transport and metabolism;Transcription;Signal transduction mechanisms
core	280	Transcription;Secondary metabolites biosynthesis, transport and catabolism
core	281	Amino acid transport and metabolism;Inorganic ion transport and metabolism;General function prediction only
core	284	Energy production and conversion;Secondary metabolites biosynthesis, transport and catabolism
core	285	Carbohydrate transport and metabolism;Function unknown;Signal transduction mechanisms
core	287	Inorganic ion transport and metabolism;General function prediction only
core	289	Inorganic ion transport and metabolism
core	291	Amino acid transport and metabolism;Carbohydrate transport and metabolism;Inorganic ion transport and metabolism;General function prediction only
core	294	Coenzyme transport and metabolism;Secondary metabolites biosynthesis, transport and catabolism
core	295	Amino acid transport and metabolism;Translation, ribosomal structure and biogenesis;Function unknown
core	296	Carbohydrate transport and metabolism;Cell wall/membrane/envelope biogenesis
core	298	Energy production and conversion;Carbohydrate transport and metabolism;General function prediction only
core	299	Coenzyme transport and metabolism;Inorganic ion transport and metabolism;Defense mechanisms
core	300	Energy production and conversion;Coenzyme transport and metabolism
core	303	Function unknown;Intracellular trafficking, secretion, and vesicular transport
core	307	Amino acid transport and metabolism;Carbohydrate transport and metabolism
core	310	Translation, ribosomal structure and biogenesis;Intracellular trafficking, secretion, and vesicular transport
core	314	Energy production and conversion;Lipid transport and metabolism
core	316	Amino acid transport and metabolism;Replication, recombination and repair;General function prediction only
core	317	Posttranslational modification, protein turnover, chaperones;Function unknown;Intracellular trafficking, secretion, and vesicular transport
core	322	Energy production and conversion;General function prediction only
core	323	Transcription;Inorganic ion transport and metabolism
core	324	Cell cycle control, cell division, chromosome partitioning;Replication, recombination and repair
core	325	Posttranslational modification, protein turnover, chaperones;General function prediction only;Intracellular trafficking, secretion, and vesicular transport
core	327	Coenzyme transport and metabolism;Inorganic ion transport and metabolism
core	331	Carbohydrate transport and metabolism;Cell motility;Signal transduction mechanisms
core	332	Energy production and conversion;Transcription;General function prediction only
core	333	Amino acid transport and metabolism;Carbohydrate transport and metabolism;Lipid transport and metabolism;Inorganic ion transport and metabolism;General function prediction only
core	337	Amino acid transport and metabolism;Nucleotide transport and metabolism;Inorganic ion transport and metabolism
core	339	Chromatin structure and dynamics;Cell cycle control, cell division, chromosome partitioning
core	342	Inorganic ion transport and metabolism;Defense mechanisms
core	346	Secondary metabolites biosynthesis, transport and catabolism;Signal transduction mechanisms
core	348	Transcription;General function prediction only
core	351	Amino acid transport and metabolism;Nucleotide transport and metabolism;Cell wall/membrane/envelope biogenesis
core	357	Carbohydrate transport and metabolism;Intracellular trafficking, secretion, and vesicular transport
core	358	Cell wall/membrane/envelope biogenesis;General function prediction only
core	360	Energy production and conversion;Posttranslational modification, protein turnover, chaperones
core	361	Inorganic ion transport and metabolism;Signal transduction mechanisms
periphery	2	Intracellular trafficking, secretion, and vesicular transport
periphery	4	Chromatin structure and dynamics;Cell cycle control, cell division, chromosome partitioning;Replication, recombination and repair
periphery	6	Transcription;Replication, recombination and repair;General function prediction only
periphery	8	Carbohydrate transport and metabolism;Replication, recombination and repair
periphery	12	Coenzyme transport and metabolism;Secondary metabolites biosynthesis, transport and catabolism;General function prediction only
periphery	14	Energy production and conversion;Inorganic ion transport and metabolism;Function unknown
periphery	15	General function prediction only;Function unknown;Intracellular trafficking, secretion, and vesicular transport
periphery	16	Energy production and conversion;Transcription;Inorganic ion transport and metabolism;Signal transduction mechanisms;Defense mechanisms
periphery	17	Chromatin structure and dynamics;Transcription;Posttranslational modification, protein turnover, chaperones
periphery	20	Energy production and conversion;Cell cycle control, cell division, chromosome partitioning;Posttranslational modification, protein turnover, chaperones
periphery	23	Cell wall/membrane/envelope biogenesis;Defense mechanisms
periphery	27	Nucleotide transport and metabolism;Transcription;Replication, recombination and repair
periphery	28	Amino acid transport and metabolism;Transcription;Function unknown
periphery	29	Transcription;Defense mechanisms
periphery	30	Cell motility
periphery	31	Lipid transport and metabolism;Replication, recombination and repair;General function prediction only
periphery	32	Carbohydrate transport and metabolism;Inorganic ion transport and metabolism
periphery	34	Nucleotide transport and metabolism;Signal transduction mechanisms
periphery	35	Cell motility;Intracellular trafficking, secretion, and vesicular transport
periphery	39	Inorganic ion transport and metabolism;Secondary metabolites biosynthesis, transport and catabolism;Defense mechanisms
periphery	41	Amino acid transport and metabolism;Inorganic ion transport and metabolism;Defense mechanisms
periphery	43	Function unknown;Signal transduction mechanisms
periphery	44	Cell cycle control, cell division, chromosome partitioning;Transcription;Replication, recombination and repair
periphery	45	Carbohydrate transport and metabolism;Lipid transport and metabolism
periphery	46	Cell wall/membrane/envelope biogenesis;Extracellular structures
periphery	49	Energy production and conversion;Amino acid transport and metabolism;Nucleotide transport and metabolism;General function prediction only
periphery	50	Translation, ribosomal structure and biogenesis;Signal transduction mechanisms
periphery	51	Energy production and conversion;Amino acid transport and metabolism;Coenzyme transport and metabolism;General function prediction only
periphery	52	Cell wall/membrane/envelope biogenesis;Cell motility;Posttranslational modification, protein turnover, chaperones;Intracellular trafficking, secretion, and vesicular transport
periphery	53	Cell motility;Function unknown;Intracellular trafficking, secretion, and vesicular transport
periphery	54	Carbohydrate transport and metabolism;Cell wall/membrane/envelope biogenesis;General function prediction only
periphery	55	General function prediction only;Signal transduction mechanisms
periphery	57	Energy production and conversion;Inorganic ion transport and metabolism;General function prediction only
periphery	58	Amino acid transport and metabolism;Posttranslational modification, protein turnover, chaperones
periphery	59	Energy production and conversion;Replication, recombination and repair
periphery	60	Amino acid transport and metabolism;Replication, recombination and repair
periphery	61	Carbohydrate transport and metabolism;Cell wall/membrane/envelope biogenesis;Function unknown
periphery	63	Replication, recombination and repair;General function prediction only;Signal transduction mechanisms
periphery	68	Amino acid transport and metabolism;General function prediction only;Function unknown
periphery	71	Replication, recombination and repair;General function prediction only
periphery	75	Amino acid transport and metabolism;Carbohydrate transport and metabolism;General function prediction only
periphery	77	Cell wall/membrane/envelope biogenesis;Cell motility;Posttranslational modification, protein turnover, chaperones
periphery	81	RNA processing and modification
periphery	82	Nucleotide transport and metabolism;Lipid transport and metabolism
periphery	85	Cell motility;Secondary metabolites biosynthesis, transport and catabolism
periphery	88	Amino acid transport and metabolism;Carbohydrate transport and metabolism;Inorganic ion transport and metabolism;General function prediction only;Defense mechanisms
periphery	89	Cell motility;General function prediction only
periphery	90	Energy production and conversion;Function unknown
periphery	91	Carbohydrate transport and metabolism;Coenzyme transport and metabolism;General function prediction only
periphery	93	Replication, recombination and repair;Defense mechanisms
periphery	94	Amino acid transport and metabolism
periphery	95	Chromatin structure and dynamics;Secondary metabolites biosynthesis, transport and catabolism
periphery	96	Cell cycle control, cell division, chromosome partitioning;Replication, recombination and repair;General function prediction only
periphery	98	Posttranslational modification, protein turnover, chaperones;Cytoskeleton
periphery	100	Cell cycle control, cell division, chromosome partitioning;Posttranslational modification, protein turnover, chaperones
periphery	103	Cell cycle control, cell division, chromosome partitioning;Transcription
periphery	104	Carbohydrate transport and metabolism;General function prediction only
periphery	105	Energy production and conversion;Coenzyme transport and metabolism;Function unknown
periphery	107	Secondary metabolites biosynthesis, transport and catabolism;Defense mechanisms
periphery	110	RNA processing and modification;Replication, recombination and repair
periphery	111	Amino acid transport and metabolism;Coenzyme transport and metabolism;General function prediction only
periphery	112	Transcription;Replication, recombination and repair;Defense mechanisms
periphery	113	Lipid transport and metabolism;Cell wall/membrane/envelope biogenesis;General function prediction only
periphery	114	Cell cycle control, cell division, chromosome partitioning;Transcription;Signal transduction mechanisms
periphery	115	Amino acid transport and metabolism;Cell wall/membrane/envelope biogenesis
periphery	116	Intracellular trafficking, secretion, and vesicular transport;Nuclear structure
periphery	122	Energy production and conversion;General function prediction only;Function unknown
periphery	130	Secondary metabolites biosynthesis, transport and catabolism
periphery	136	Intracellular trafficking, secretion, and vesicular transport;Extracellular structures
periphery	137	Nucleotide transport and metabolism;Secondary metabolites biosynthesis, transport and catabolism
periphery	139	Transcription;Replication, recombination and repair;General function prediction only;Signal transduction mechanisms
periphery	149	Energy production and conversion;Posttranslational modification, protein turnover, chaperones;Defense mechanisms
periphery	152	Lipid transport and metabolism;Cell motility;Intracellular trafficking, secretion, and vesicular transport
periphery	153	Transcription;Function unknown
periphery	156	Cell cycle control, cell division, chromosome partitioning;Function unknown
periphery	158	Cell motility;Signal transduction mechanisms
periphery	159	Amino acid transport and metabolism;Carbohydrate transport and metabolism;Inorganic ion transport and metabolism
periphery	160	Carbohydrate transport and metabolism;Cell wall/membrane/envelope biogenesis;Inorganic ion transport and metabolism
periphery	162	Lipid transport and metabolism;Secondary metabolites biosynthesis, transport and catabolism
periphery	163	Translation, ribosomal structure and biogenesis;Cell wall/membrane/envelope biogenesis;Function unknown
periphery	165	Chromatin structure and dynamics;General function prediction only
periphery	166	General function prediction only
periphery	169	Posttranslational modification, protein turnover, chaperones;Secondary metabolites biosynthesis, transport and catabolism;General function prediction only
periphery	171	Lipid transport and metabolism;Cell motility;General function prediction only
periphery	174	Carbohydrate transport and metabolism;Lipid transport and metabolism;Cell wall/membrane/envelope biogenesis;Secondary metabolites biosynthesis, transport and catabolism
periphery	176	Cell cycle control, cell division, chromosome partitioning;Cytoskeleton
periphery	180	Carbohydrate transport and metabolism;Secondary metabolites biosynthesis, transport and catabolism
periphery	183	Carbohydrate transport and metabolism;Replication, recombination and repair;General function prediction only
periphery	185	Cell wall/membrane/envelope biogenesis;General function prediction only;Function unknown
periphery	192	RNA processing and modification;Function unknown
periphery	193	General function prediction only;Defense mechanisms
periphery	197	Transcription;Intracellular trafficking, secretion, and vesicular transport
periphery	198	Energy production and conversion;Transcription
periphery	202	Cell motility;Posttranslational modification, protein turnover, chaperones;Function unknown;Signal transduction mechanisms
periphery	204	Nucleotide transport and metabolism;Carbohydrate transport and metabolism
periphery	205	Secondary metabolites biosynthesis, transport and catabolism;Function unknown
periphery	206	Amino acid transport and metabolism;Cell motility
periphery	207	Energy production and conversion;Coenzyme transport and metabolism;Posttranslational modification, protein turnover, chaperones
periphery	209	Amino acid transport and metabolism;Coenzyme transport and metabolism;Inorganic ion transport and metabolism
periphery	210	Translation, ribosomal structure and biogenesis;Replication, recombination and repair
periphery	211	Energy production and conversion;Coenzyme transport and metabolism;General function prediction only
periphery	213	Transcription;Secondary metabolites biosynthesis, transport and catabolism;Signal transduction mechanisms
periphery	214	Amino acid transport and metabolism;Lipid transport and metabolism
periphery	221	Coenzyme transport and metabolism;Inorganic ion transport and metabolism;General function prediction only
periphery	222	Transcription;Cell wall/membrane/envelope biogenesis
periphery	224	Translation, ribosomal structure and biogenesis;Transcription
periphery	225	Cell cycle control, cell division, chromosome partitioning;Amino acid transport and metabolism
periphery	228	Replication, recombination and repair;Function unknown;Defense mechanisms
periphery	233	Cell motility;Posttranslational modification, protein turnover, chaperones
periphery	237	Cell wall/membrane/envelope biogenesis;Signal transduction mechanisms
periphery	238	General function prediction only;Function unknown;Signal transduction mechanisms
periphery	239	Amino acid transport and metabolism;Translation, ribosomal structure and biogenesis;Cell wall/membrane/envelope biogenesis
periphery	241	Amino acid transport and metabolism;Intracellular trafficking, secretion, and vesicular transport
periphery	243	Nucleotide transport and metabolism;Carbohydrate transport and metabolism;General function prediction only
periphery	248	Lipid transport and metabolism;Function unknown
periphery	249	Transcription;General function prediction only;Function unknown
periphery	250	Amino acid transport and metabolism;Nucleotide transport and metabolism
periphery	251	Cell wall/membrane/envelope biogenesis;Cell motility;Intracellular trafficking, secretion, and vesicular transport
periphery	252	Transcription;Cell motility;Intracellular trafficking, secretion, and vesicular transport
periphery	253	Posttranslational modification, protein turnover, chaperones;Intracellular trafficking, secretion, and vesicular transport
periphery	256	Transcription;Inorganic ion transport and metabolism;Signal transduction mechanisms
periphery	260	Amino acid transport and metabolism;General function prediction only;Signal transduction mechanisms
periphery	261	Nucleotide transport and metabolism;Posttranslational modification, protein turnover, chaperones
periphery	263	Nucleotide transport and metabolism;Replication, recombination and repair;General function prediction only
periphery	264	Lipid transport and metabolism;Inorganic ion transport and metabolism
periphery	265	Transcription;Replication, recombination and repair
periphery	266	Cell motility;Signal transduction mechanisms;Intracellular trafficking, secretion, and vesicular transport
periphery	267	Lipid transport and metabolism;Transcription
periphery	271	Translation, ribosomal structure and biogenesis;Cell wall/membrane/envelope biogenesis;General function prediction only
periphery	272	Cell motility;Posttranslational modification, protein turnover, chaperones;Function unknown;Intracellular trafficking, secretion, and vesicular transport
periphery	274	Cell motility;General function prediction only;Intracellular trafficking, secretion, and vesicular transport
periphery	275	Coenzyme transport and metabolism;Cell wall/membrane/envelope biogenesis
periphery	276	Nucleotide transport and metabolism;General function prediction only;Function unknown
periphery	277	Cell cycle control, cell division, chromosome partitioning;Nucleotide transport and metabolism
periphery	279	Cell cycle control, cell division, chromosome partitioning;Function unknown;Cytoskeleton
periphery	282	Coenzyme transport and metabolism;Lipid transport and metabolism
periphery	283	Posttranslational modification, protein turnover, chaperones;Inorganic ion transport and metabolism;Function unknown
periphery	288	Amino acid transport and metabolism;Carbohydrate transport and metabolism;General function prediction only;Function unknown
periphery	290	Nucleotide transport and metabolism;Inorganic ion transport and metabolism
periphery	292	Carbohydrate transport and metabolism;Cell motility
periphery	293	Carbohydrate transport and metabolism;Inorganic ion transport and metabolism;Signal transduction mechanisms
periphery	297	Chromatin structure and dynamics;Transcription;Replication, recombination and repair
periphery	302	Chromatin structure and dynamics;Energy production and conversion
periphery	304	Energy production and conversion;Amino acid transport and metabolism;Coenzyme transport and metabolism
periphery	305	Energy production and conversion;Nucleotide transport and metabolism
periphery	306	Inorganic ion transport and metabolism;General function prediction only;Defense mechanisms
periphery	308	Transcription;Replication, recombination and repair;Signal transduction mechanisms
periphery	309	Secondary metabolites biosynthesis, transport and catabolism;Intracellular trafficking, secretion, and vesicular transport
periphery	312	Cell motility;Function unknown
periphery	313	Amino acid transport and metabolism;Function unknown
periphery	315	Chromatin structure and dynamics;Replication, recombination and repair
periphery	318	Replication, recombination and repair;Posttranslational modification, protein turnover, chaperones
periphery	319	Nucleotide transport and metabolism;Transcription
periphery	320	Cell wall/membrane/envelope biogenesis;Function unknown;Defense mechanisms
periphery	321	Cell motility;Inorganic ion transport and metabolism;Signal transduction mechanisms;Intracellular trafficking, secretion, and vesicular transport
periphery	326	Carbohydrate transport and metabolism;Lipid transport and metabolism;Cell wall/membrane/envelope biogenesis
periphery	328	Nucleotide transport and metabolism;Function unknown
periphery	329	Cell cycle control, cell division, chromosome partitioning;Translation, ribosomal structure and biogenesis
periphery	330	Posttranslational modification, protein turnover, chaperones;Defense mechanisms
periphery	334	Chromatin structure and dynamics;Transcription;Function unknown
periphery	335	Lipid transport and metabolism;Cell wall/membrane/envelope biogenesis;Secondary metabolites biosynthesis, transport and catabolism;General function prediction only
periphery	336	Translation, ribosomal structure and biogenesis;Function unknown
periphery	338	Secondary metabolites biosynthesis, transport and catabolism;General function prediction only;Function unknown
periphery	340	Chromatin structure and dynamics;Function unknown
periphery	343	Nucleotide transport and metabolism;Coenzyme transport and metabolism
periphery	344	Lipid transport and metabolism;Signal transduction mechanisms
periphery	345	Coenzyme transport and metabolism;General function prediction only
periphery	347	Carbohydrate transport and metabolism;Signal transduction mechanisms
periphery	349	Transcription;Secondary metabolites biosynthesis, transport and catabolism;General function prediction only
periphery	352	Transcription;Posttranslational modification, protein turnover, chaperones
periphery	353	Lipid transport and metabolism;Secondary metabolites biosynthesis, transport and catabolism;General function prediction only
periphery	354	Posttranslational modification, protein turnover, chaperones;Signal transduction mechanisms
periphery	355	Posttranslational modification, protein turnover, chaperones;General function prediction only
periphery	356	Inorganic ion transport and metabolism;Secondary metabolites biosynthesis, transport and catabolism
periphery	359	Transcription;Cell wall/membrane/envelope biogenesis;Signal transduction mechanisms
periphery	362	Cell motility;General function prediction only;Signal transduction mechanisms

## Sheet: TypeII-eggNOG-Overweight
Table S10-6. The Type-II-MFGC-eggNOG list of Overweight (Separated as Core and Periphery Nodes)
Core/Periphery	ID	MFGC
core	3	Translation, ribosomal structure and biogenesis;Transcription;Replication, recombination and repair;Function unknown
core	5	Defense mechanisms
core	6	Transcription;Replication, recombination and repair;General function prediction only
core	7	Energy production and conversion;Amino acid transport and metabolism;General function prediction only
core	9	Translation, ribosomal structure and biogenesis;Transcription;General function prediction only
core	10	Transcription;Replication, recombination and repair;General function prediction only;Function unknown;Signal transduction mechanisms
core	11	Translation, ribosomal structure and biogenesis
core	12	Coenzyme transport and metabolism;Secondary metabolites biosynthesis, transport and catabolism;General function prediction only
core	13	Inorganic ion transport and metabolism;Function unknown
core	19	Carbohydrate transport and metabolism
core	23	Cell wall/membrane/envelope biogenesis;Defense mechanisms
core	24	Transcription;General function prediction only;Signal transduction mechanisms
core	28	Amino acid transport and metabolism;Transcription;Function unknown
core	33	Nucleotide transport and metabolism;General function prediction only
core	35	Cell motility;Intracellular trafficking, secretion, and vesicular transport
core	36	Signal transduction mechanisms;Defense mechanisms
core	37	Transcription
core	38	Cell motility;Posttranslational modification, protein turnover, chaperones;Signal transduction mechanisms
core	39	Inorganic ion transport and metabolism;Secondary metabolites biosynthesis, transport and catabolism;Defense mechanisms
core	40	Cell wall/membrane/envelope biogenesis;Inorganic ion transport and metabolism
core	41	Amino acid transport and metabolism;Inorganic ion transport and metabolism;Defense mechanisms
core	42	Energy production and conversion;Posttranslational modification, protein turnover, chaperones;Function unknown
core	44	Cell cycle control, cell division, chromosome partitioning;Transcription;Replication, recombination and repair
core	48	Nucleotide transport and metabolism;Translation, ribosomal structure and biogenesis
core	49	Energy production and conversion;Amino acid transport and metabolism;Nucleotide transport and metabolism;General function prediction only
core	51	Energy production and conversion;Amino acid transport and metabolism;Coenzyme transport and metabolism;General function prediction only
core	52	Cell wall/membrane/envelope biogenesis;Cell motility;Posttranslational modification, protein turnover, chaperones;Intracellular trafficking, secretion, and vesicular transport
core	54	Carbohydrate transport and metabolism;Cell wall/membrane/envelope biogenesis;General function prediction only
core	59	Energy production and conversion;Replication, recombination and repair
core	69	Carbohydrate transport and metabolism;Transcription;Signal transduction mechanisms
core	70	Coenzyme transport and metabolism;Lipid transport and metabolism;Secondary metabolites biosynthesis, transport and catabolism
core	71	Replication, recombination and repair;General function prediction only
core	74	Amino acid transport and metabolism;Translation, ribosomal structure and biogenesis
core	75	Amino acid transport and metabolism;Carbohydrate transport and metabolism;General function prediction only
core	76	Coenzyme transport and metabolism;Lipid transport and metabolism;Function unknown
core	79	Lipid transport and metabolism;Translation, ribosomal structure and biogenesis;Cell wall/membrane/envelope biogenesis
core	80	Chromatin structure and dynamics
core	83	Transcription;Signal transduction mechanisms
core	86	Amino acid transport and metabolism;Signal transduction mechanisms
core	87	Coenzyme transport and metabolism;Replication, recombination and repair
core	88	Amino acid transport and metabolism;Carbohydrate transport and metabolism;Inorganic ion transport and metabolism;General function prediction only;Defense mechanisms
core	90	Energy production and conversion;Function unknown
core	92	Posttranslational modification, protein turnover, chaperones
core	93	Replication, recombination and repair;Defense mechanisms
core	96	Cell cycle control, cell division, chromosome partitioning;Replication, recombination and repair;General function prediction only
core	97	Cell wall/membrane/envelope biogenesis;Intracellular trafficking, secretion, and vesicular transport
core	99	Function unknown;Defense mechanisms
core	100	Cell cycle control, cell division, chromosome partitioning;Posttranslational modification, protein turnover, chaperones
core	101	Lipid transport and metabolism;Cell wall/membrane/envelope biogenesis
core	102	Amino acid transport and metabolism;Secondary metabolites biosynthesis, transport and catabolism;General function prediction only
core	103	Cell cycle control, cell division, chromosome partitioning;Transcription
core	104	Carbohydrate transport and metabolism;General function prediction only
core	106	Cell cycle control, cell division, chromosome partitioning;Cell motility
core	108	Amino acid transport and metabolism;Cell wall/membrane/envelope biogenesis;Function unknown
core	113	Lipid transport and metabolism;Cell wall/membrane/envelope biogenesis;General function prediction only
core	114	Cell cycle control, cell division, chromosome partitioning;Transcription;Signal transduction mechanisms
core	117	Cell wall/membrane/envelope biogenesis
core	121	Coenzyme transport and metabolism
core	123	RNA processing and modification;Cell cycle control, cell division, chromosome partitioning;Transcription
core	124	Transcription;Posttranslational modification, protein turnover, chaperones;Signal transduction mechanisms
core	125	Replication, recombination and repair;General function prediction only;Function unknown
core	126	Cytoskeleton
core	128	Amino acid transport and metabolism;Inorganic ion transport and metabolism
core	129	Transcription;Cell motility;Signal transduction mechanisms
core	130	Secondary metabolites biosynthesis, transport and catabolism
core	132	Coenzyme transport and metabolism;Transcription
core	133	Energy production and conversion;Carbohydrate transport and metabolism
core	134	Cell cycle control, cell division, chromosome partitioning;Signal transduction mechanisms
core	135	Carbohydrate transport and metabolism;Function unknown
core	140	RNA processing and modification;Translation, ribosomal structure and biogenesis
core	141	Chromatin structure and dynamics;Transcription
core	142	RNA processing and modification;Signal transduction mechanisms
core	144	Cell cycle control, cell division, chromosome partitioning;General function prediction only;Signal transduction mechanisms;Cytoskeleton
core	146	Replication, recombination and repair;Intracellular trafficking, secretion, and vesicular transport
core	147	Cell motility;Posttranslational modification, protein turnover, chaperones;Intracellular trafficking, secretion, and vesicular transport
core	149	Energy production and conversion;Posttranslational modification, protein turnover, chaperones;Defense mechanisms
core	150	Lipid transport and metabolism;Posttranslational modification, protein turnover, chaperones
core	151	Cell wall/membrane/envelope biogenesis;Function unknown
core	153	Transcription;Function unknown
core	155	Amino acid transport and metabolism;Translation, ribosomal structure and biogenesis;Transcription;General function prediction only
core	156	Cell cycle control, cell division, chromosome partitioning;Function unknown
core	158	Cell motility;Signal transduction mechanisms
core	159	Amino acid transport and metabolism;Carbohydrate transport and metabolism;Inorganic ion transport and metabolism
core	161	Cell cycle control, cell division, chromosome partitioning
core	164	Amino acid transport and metabolism;Carbohydrate transport and metabolism;Lipid transport and metabolism;Inorganic ion transport and metabolism;Secondary metabolites biosynthesis, transport and catabolism;General function prediction only
core	165	Chromatin structure and dynamics;General function prediction only
core	166	General function prediction only
core	167	Carbohydrate transport and metabolism;Defense mechanisms
core	169	Posttranslational modification, protein turnover, chaperones;Secondary metabolites biosynthesis, transport and catabolism;General function prediction only
core	173	Cell wall/membrane/envelope biogenesis;Intracellular trafficking, secretion, and vesicular transport;Extracellular structures
core	174	Carbohydrate transport and metabolism;Lipid transport and metabolism;Cell wall/membrane/envelope biogenesis;Secondary metabolites biosynthesis, transport and catabolism
core	178	Cell wall/membrane/envelope biogenesis;Inorganic ion transport and metabolism;Function unknown
core	179	Coenzyme transport and metabolism;Function unknown
core	180	Carbohydrate transport and metabolism;Secondary metabolites biosynthesis, transport and catabolism
core	182	Translation, ribosomal structure and biogenesis;Replication, recombination and repair;General function prediction only
core	188	Secondary metabolites biosynthesis, transport and catabolism;General function prediction only
core	190	Posttranslational modification, protein turnover, chaperones;Function unknown
core	191	Amino acid transport and metabolism;Transcription
core	193	General function prediction only;Defense mechanisms
core	194	Lipid transport and metabolism;General function prediction only
core	195	Translation, ribosomal structure and biogenesis;Transcription;Replication, recombination and repair
core	196	Posttranslational modification, protein turnover, chaperones;Inorganic ion transport and metabolism;General function prediction only;Function unknown
core	200	Translation, ribosomal structure and biogenesis;General function prediction only
core	204	Nucleotide transport and metabolism;Carbohydrate transport and metabolism
core	207	Energy production and conversion;Coenzyme transport and metabolism;Posttranslational modification, protein turnover, chaperones
core	211	Energy production and conversion;Coenzyme transport and metabolism;General function prediction only
core	216	Energy production and conversion;Secondary metabolites biosynthesis, transport and catabolism;Function unknown
core	217	Amino acid transport and metabolism;Secondary metabolites biosynthesis, transport and catabolism
core	218	Function unknown;Cytoskeleton
core	220	RNA processing and modification;Cell cycle control, cell division, chromosome partitioning;Replication, recombination and repair
core	222	Transcription;Cell wall/membrane/envelope biogenesis
core	224	Translation, ribosomal structure and biogenesis;Transcription
core	230	Translation, ribosomal structure and biogenesis;Cell wall/membrane/envelope biogenesis
core	233	Cell motility;Posttranslational modification, protein turnover, chaperones
core	234	Lipid transport and metabolism;Secondary metabolites biosynthesis, transport and catabolism;General function prediction only;Function unknown
core	236	Nucleotide transport and metabolism
core	237	Cell wall/membrane/envelope biogenesis;Signal transduction mechanisms
core	239	Amino acid transport and metabolism;Translation, ribosomal structure and biogenesis;Cell wall/membrane/envelope biogenesis
core	240	Signal transduction mechanisms
core	242	General function prediction only;Function unknown
core	244	Amino acid transport and metabolism;Carbohydrate transport and metabolism;Cell motility;Inorganic ion transport and metabolism;General function prediction only
core	245	Amino acid transport and metabolism;Defense mechanisms
core	247	Coenzyme transport and metabolism;Transcription;General function prediction only
core	248	Lipid transport and metabolism;Function unknown
core	250	Amino acid transport and metabolism;Nucleotide transport and metabolism
core	253	Posttranslational modification, protein turnover, chaperones;Intracellular trafficking, secretion, and vesicular transport
core	254	Lipid transport and metabolism
core	255	Translation, ribosomal structure and biogenesis;Posttranslational modification, protein turnover, chaperones
core	257	Carbohydrate transport and metabolism;General function prediction only;Signal transduction mechanisms
core	258	Energy production and conversion;Carbohydrate transport and metabolism;Cell wall/membrane/envelope biogenesis
core	259	Transcription;Signal transduction mechanisms;Defense mechanisms
core	261	Nucleotide transport and metabolism;Posttranslational modification, protein turnover, chaperones
core	264	Lipid transport and metabolism;Inorganic ion transport and metabolism
core	265	Transcription;Replication, recombination and repair
core	267	Lipid transport and metabolism;Transcription
core	269	Cell cycle control, cell division, chromosome partitioning;Cell wall/membrane/envelope biogenesis
core	270	Transcription;Signal transduction mechanisms;Intracellular trafficking, secretion, and vesicular transport
core	273	Posttranslational modification, protein turnover, chaperones;Inorganic ion transport and metabolism
core	278	Nucleotide transport and metabolism;Transcription;Signal transduction mechanisms
core	279	Cell cycle control, cell division, chromosome partitioning;Function unknown;Cytoskeleton
core	282	Coenzyme transport and metabolism;Lipid transport and metabolism
core	283	Posttranslational modification, protein turnover, chaperones;Inorganic ion transport and metabolism;Function unknown
core	284	Energy production and conversion;Secondary metabolites biosynthesis, transport and catabolism
core	289	Inorganic ion transport and metabolism
core	291	Amino acid transport and metabolism;Carbohydrate transport and metabolism;Inorganic ion transport and metabolism;General function prediction only
core	294	Coenzyme transport and metabolism;Secondary metabolites biosynthesis, transport and catabolism
core	296	Carbohydrate transport and metabolism;Cell wall/membrane/envelope biogenesis
core	297	Chromatin structure and dynamics;Transcription;Replication, recombination and repair
core	298	Energy production and conversion;Carbohydrate transport and metabolism;General function prediction only
core	299	Coenzyme transport and metabolism;Inorganic ion transport and metabolism;Defense mechanisms
core	303	Function unknown;Intracellular trafficking, secretion, and vesicular transport
core	307	Amino acid transport and metabolism;Carbohydrate transport and metabolism
core	310	Translation, ribosomal structure and biogenesis;Intracellular trafficking, secretion, and vesicular transport
core	311	Cell cycle control, cell division, chromosome partitioning;Intracellular trafficking, secretion, and vesicular transport
core	312	Cell motility;Function unknown
core	314	Energy production and conversion;Lipid transport and metabolism
core	316	Amino acid transport and metabolism;Replication, recombination and repair;General function prediction only
core	318	Replication, recombination and repair;Posttranslational modification, protein turnover, chaperones
core	321	Cell motility;Inorganic ion transport and metabolism;Signal transduction mechanisms;Intracellular trafficking, secretion, and vesicular transport
core	322	Energy production and conversion;General function prediction only
core	323	Transcription;Inorganic ion transport and metabolism
core	326	Carbohydrate transport and metabolism;Lipid transport and metabolism;Cell wall/membrane/envelope biogenesis
core	327	Coenzyme transport and metabolism;Inorganic ion transport and metabolism
core	330	Posttranslational modification, protein turnover, chaperones;Defense mechanisms
core	333	Amino acid transport and metabolism;Carbohydrate transport and metabolism;Lipid transport and metabolism;Inorganic ion transport and metabolism;General function prediction only
core	335	Lipid transport and metabolism;Cell wall/membrane/envelope biogenesis;Secondary metabolites biosynthesis, transport and catabolism;General function prediction only
core	336	Translation, ribosomal structure and biogenesis;Function unknown
core	338	Secondary metabolites biosynthesis, transport and catabolism;General function prediction only;Function unknown
core	339	Chromatin structure and dynamics;Cell cycle control, cell division, chromosome partitioning
core	340	Chromatin structure and dynamics;Function unknown
core	345	Coenzyme transport and metabolism;General function prediction only
core	346	Secondary metabolites biosynthesis, transport and catabolism;Signal transduction mechanisms
core	348	Transcription;General function prediction only
core	349	Transcription;Secondary metabolites biosynthesis, transport and catabolism;General function prediction only
core	353	Lipid transport and metabolism;Secondary metabolites biosynthesis, transport and catabolism;General function prediction only
core	356	Inorganic ion transport and metabolism;Secondary metabolites biosynthesis, transport and catabolism
core	357	Carbohydrate transport and metabolism;Intracellular trafficking, secretion, and vesicular transport
core	358	Cell wall/membrane/envelope biogenesis;General function prediction only
core	360	Energy production and conversion;Posttranslational modification, protein turnover, chaperones
core	361	Inorganic ion transport and metabolism;Signal transduction mechanisms
core	362	Cell motility;General function prediction only;Signal transduction mechanisms
periphery	1	Nucleotide transport and metabolism;Replication, recombination and repair
periphery	2	Intracellular trafficking, secretion, and vesicular transport
periphery	4	Chromatin structure and dynamics;Cell cycle control, cell division, chromosome partitioning;Replication, recombination and repair
periphery	8	Carbohydrate transport and metabolism;Replication, recombination and repair
periphery	14	Energy production and conversion;Inorganic ion transport and metabolism;Function unknown
periphery	15	General function prediction only;Function unknown;Intracellular trafficking, secretion, and vesicular transport
periphery	16	Energy production and conversion;Transcription;Inorganic ion transport and metabolism;Signal transduction mechanisms;Defense mechanisms
periphery	17	Chromatin structure and dynamics;Transcription;Posttranslational modification, protein turnover, chaperones
periphery	18	Chromatin structure and dynamics;Cell cycle control, cell division, chromosome partitioning;Replication, recombination and repair;Signal transduction mechanisms;Intracellular trafficking, secretion, and vesicular transport
periphery	20	Energy production and conversion;Cell cycle control, cell division, chromosome partitioning;Posttranslational modification, protein turnover, chaperones
periphery	21	Cell wall/membrane/envelope biogenesis;Function unknown;Intracellular trafficking, secretion, and vesicular transport
periphery	25	Nucleotide transport and metabolism;Cell wall/membrane/envelope biogenesis
periphery	26	Carbohydrate transport and metabolism;Coenzyme transport and metabolism
periphery	27	Nucleotide transport and metabolism;Transcription;Replication, recombination and repair
periphery	29	Transcription;Defense mechanisms
periphery	30	Cell motility
periphery	31	Lipid transport and metabolism;Replication, recombination and repair;General function prediction only
periphery	32	Carbohydrate transport and metabolism;Inorganic ion transport and metabolism
periphery	34	Nucleotide transport and metabolism;Signal transduction mechanisms
periphery	43	Function unknown;Signal transduction mechanisms
periphery	45	Carbohydrate transport and metabolism;Lipid transport and metabolism
periphery	46	Cell wall/membrane/envelope biogenesis;Extracellular structures
periphery	47	Amino acid transport and metabolism;Carbohydrate transport and metabolism;Inorganic ion transport and metabolism;Secondary metabolites biosynthesis, transport and catabolism
periphery	50	Translation, ribosomal structure and biogenesis;Signal transduction mechanisms
periphery	53	Cell motility;Function unknown;Intracellular trafficking, secretion, and vesicular transport
periphery	55	General function prediction only;Signal transduction mechanisms
periphery	56	Translation, ribosomal structure and biogenesis;Inorganic ion transport and metabolism
periphery	57	Energy production and conversion;Inorganic ion transport and metabolism;General function prediction only
periphery	58	Amino acid transport and metabolism;Posttranslational modification, protein turnover, chaperones
periphery	60	Amino acid transport and metabolism;Replication, recombination and repair
periphery	62	Function unknown;Intracellular trafficking, secretion, and vesicular transport;Extracellular structures
periphery	63	Replication, recombination and repair;General function prediction only;Signal transduction mechanisms
periphery	64	Cell wall/membrane/envelope biogenesis;Secondary metabolites biosynthesis, transport and catabolism;General function prediction only
periphery	65	Carbohydrate transport and metabolism;Transcription;Function unknown
periphery	66	Cell motility;Inorganic ion transport and metabolism;Signal transduction mechanisms
periphery	67	Cell wall/membrane/envelope biogenesis;Posttranslational modification, protein turnover, chaperones
periphery	68	Amino acid transport and metabolism;General function prediction only;Function unknown
periphery	72	Carbohydrate transport and metabolism;Transcription
periphery	73	Posttranslational modification, protein turnover, chaperones;Inorganic ion transport and metabolism;General function prediction only
periphery	77	Cell wall/membrane/envelope biogenesis;Cell motility;Posttranslational modification, protein turnover, chaperones
periphery	78	Coenzyme transport and metabolism;Translation, ribosomal structure and biogenesis
periphery	81	RNA processing and modification
periphery	82	Nucleotide transport and metabolism;Lipid transport and metabolism
periphery	84	Replication, recombination and repair;Inorganic ion transport and metabolism;Secondary metabolites biosynthesis, transport and catabolism
periphery	85	Cell motility;Secondary metabolites biosynthesis, transport and catabolism
periphery	89	Cell motility;General function prediction only
periphery	91	Carbohydrate transport and metabolism;Coenzyme transport and metabolism;General function prediction only
periphery	94	Amino acid transport and metabolism
periphery	95	Chromatin structure and dynamics;Secondary metabolites biosynthesis, transport and catabolism
periphery	98	Posttranslational modification, protein turnover, chaperones;Cytoskeleton
periphery	105	Energy production and conversion;Coenzyme transport and metabolism;Function unknown
periphery	107	Secondary metabolites biosynthesis, transport and catabolism;Defense mechanisms
periphery	109	Energy production and conversion
periphery	110	RNA processing and modification;Replication, recombination and repair
periphery	111	Amino acid transport and metabolism;Coenzyme transport and metabolism;General function prediction only
periphery	112	Transcription;Replication, recombination and repair;Defense mechanisms
periphery	115	Amino acid transport and metabolism;Cell wall/membrane/envelope biogenesis
periphery	116	Intracellular trafficking, secretion, and vesicular transport;Nuclear structure
periphery	118	Amino acid transport and metabolism;General function prediction only
periphery	119	Extracellular structures
periphery	120	Energy production and conversion;Amino acid transport and metabolism
periphery	122	Energy production and conversion;General function prediction only;Function unknown
periphery	127	Replication, recombination and repair;Function unknown
periphery	131	Nuclear structure
periphery	136	Intracellular trafficking, secretion, and vesicular transport;Extracellular structures
periphery	137	Nucleotide transport and metabolism;Secondary metabolites biosynthesis, transport and catabolism
periphery	138	Amino acid transport and metabolism;Coenzyme transport and metabolism
periphery	139	Transcription;Replication, recombination and repair;General function prediction only;Signal transduction mechanisms
periphery	143	Signal transduction mechanisms;Intracellular trafficking, secretion, and vesicular transport
periphery	145	Amino acid transport and metabolism;Carbohydrate transport and metabolism;Function unknown
periphery	148	Energy production and conversion;Inorganic ion transport and metabolism
periphery	154	Energy production and conversion;Carbohydrate transport and metabolism;Coenzyme transport and metabolism;General function prediction only
periphery	160	Carbohydrate transport and metabolism;Cell wall/membrane/envelope biogenesis;Inorganic ion transport and metabolism
periphery	162	Lipid transport and metabolism;Secondary metabolites biosynthesis, transport and catabolism
periphery	163	Translation, ribosomal structure and biogenesis;Cell wall/membrane/envelope biogenesis;Function unknown
periphery	168	Carbohydrate transport and metabolism;Posttranslational modification, protein turnover, chaperones
periphery	170	Energy production and conversion;Replication, recombination and repair;General function prediction only
periphery	171	Lipid transport and metabolism;Cell motility;General function prediction only
periphery	172	Nucleotide transport and metabolism;Translation, ribosomal structure and biogenesis;General function prediction only
periphery	175	Amino acid transport and metabolism;Coenzyme transport and metabolism;Translation, ribosomal structure and biogenesis
periphery	176	Cell cycle control, cell division, chromosome partitioning;Cytoskeleton
periphery	177	Replication, recombination and repair;Cell wall/membrane/envelope biogenesis
periphery	183	Carbohydrate transport and metabolism;Replication, recombination and repair;General function prediction only
periphery	184	Lipid transport and metabolism;Cell wall/membrane/envelope biogenesis;Function unknown
periphery	185	Cell wall/membrane/envelope biogenesis;General function prediction only;Function unknown
periphery	186	Nucleotide transport and metabolism;Carbohydrate transport and metabolism;Posttranslational modification, protein turnover, chaperones
periphery	187	Cell wall/membrane/envelope biogenesis;Cell motility
periphery	189	Energy production and conversion;Inorganic ion transport and metabolism;Defense mechanisms
periphery	192	RNA processing and modification;Function unknown
periphery	197	Transcription;Intracellular trafficking, secretion, and vesicular transport
periphery	198	Energy production and conversion;Transcription
periphery	199	Carbohydrate transport and metabolism;Translation, ribosomal structure and biogenesis;Cell wall/membrane/envelope biogenesis
periphery	201	Secondary metabolites biosynthesis, transport and catabolism;Function unknown;Signal transduction mechanisms
periphery	203	Transcription;Replication, recombination and repair;Function unknown
periphery	205	Secondary metabolites biosynthesis, transport and catabolism;Function unknown
periphery	206	Amino acid transport and metabolism;Cell motility
periphery	208	Transcription;Function unknown;Signal transduction mechanisms
periphery	209	Amino acid transport and metabolism;Coenzyme transport and metabolism;Inorganic ion transport and metabolism
periphery	210	Translation, ribosomal structure and biogenesis;Replication, recombination and repair
periphery	212	General function prediction only;Intracellular trafficking, secretion, and vesicular transport
periphery	213	Transcription;Secondary metabolites biosynthesis, transport and catabolism;Signal transduction mechanisms
periphery	214	Amino acid transport and metabolism;Lipid transport and metabolism
periphery	215	Cell cycle control, cell division, chromosome partitioning;Carbohydrate transport and metabolism
periphery	221	Coenzyme transport and metabolism;Inorganic ion transport and metabolism;General function prediction only
periphery	223	Replication, recombination and repair
periphery	225	Cell cycle control, cell division, chromosome partitioning;Amino acid transport and metabolism
periphery	226	Amino acid transport and metabolism;Carbohydrate transport and metabolism;Inorganic ion transport and metabolism;General function prediction only;Function unknown
periphery	227	Cell cycle control, cell division, chromosome partitioning;Defense mechanisms
periphery	228	Replication, recombination and repair;Function unknown;Defense mechanisms
periphery	229	Energy production and conversion;Posttranslational modification, protein turnover, chaperones;General function prediction only
periphery	231	Intracellular trafficking, secretion, and vesicular transport;Defense mechanisms
periphery	235	Replication, recombination and repair;Inorganic ion transport and metabolism
periphery	238	General function prediction only;Function unknown;Signal transduction mechanisms
periphery	243	Nucleotide transport and metabolism;Carbohydrate transport and metabolism;General function prediction only
periphery	246	Inorganic ion transport and metabolism;Secondary metabolites biosynthesis, transport and catabolism;General function prediction only
periphery	249	Transcription;General function prediction only;Function unknown
periphery	251	Cell wall/membrane/envelope biogenesis;Cell motility;Intracellular trafficking, secretion, and vesicular transport
periphery	252	Transcription;Cell motility;Intracellular trafficking, secretion, and vesicular transport
periphery	256	Transcription;Inorganic ion transport and metabolism;Signal transduction mechanisms
periphery	260	Amino acid transport and metabolism;General function prediction only;Signal transduction mechanisms
periphery	263	Nucleotide transport and metabolism;Replication, recombination and repair;General function prediction only
periphery	266	Cell motility;Signal transduction mechanisms;Intracellular trafficking, secretion, and vesicular transport
periphery	271	Translation, ribosomal structure and biogenesis;Cell wall/membrane/envelope biogenesis;General function prediction only
periphery	272	Cell motility;Posttranslational modification, protein turnover, chaperones;Function unknown;Intracellular trafficking, secretion, and vesicular transport
periphery	275	Coenzyme transport and metabolism;Cell wall/membrane/envelope biogenesis
periphery	276	Nucleotide transport and metabolism;General function prediction only;Function unknown
periphery	277	Cell cycle control, cell division, chromosome partitioning;Nucleotide transport and metabolism
periphery	280	Transcription;Secondary metabolites biosynthesis, transport and catabolism
periphery	281	Amino acid transport and metabolism;Inorganic ion transport and metabolism;General function prediction only
periphery	285	Carbohydrate transport and metabolism;Function unknown;Signal transduction mechanisms
periphery	287	Inorganic ion transport and metabolism;General function prediction only
periphery	288	Amino acid transport and metabolism;Carbohydrate transport and metabolism;General function prediction only;Function unknown
periphery	290	Nucleotide transport and metabolism;Inorganic ion transport and metabolism
periphery	292	Carbohydrate transport and metabolism;Cell motility
periphery	293	Carbohydrate transport and metabolism;Inorganic ion transport and metabolism;Signal transduction mechanisms
periphery	295	Amino acid transport and metabolism;Translation, ribosomal structure and biogenesis;Function unknown
periphery	300	Energy production and conversion;Coenzyme transport and metabolism
periphery	301	Coenzyme transport and metabolism;Posttranslational modification, protein turnover, chaperones
periphery	302	Chromatin structure and dynamics;Energy production and conversion
periphery	304	Energy production and conversion;Amino acid transport and metabolism;Coenzyme transport and metabolism
periphery	305	Energy production and conversion;Nucleotide transport and metabolism
periphery	306	Inorganic ion transport and metabolism;General function prediction only;Defense mechanisms
periphery	309	Secondary metabolites biosynthesis, transport and catabolism;Intracellular trafficking, secretion, and vesicular transport
periphery	313	Amino acid transport and metabolism;Function unknown
periphery	315	Chromatin structure and dynamics;Replication, recombination and repair
periphery	317	Posttranslational modification, protein turnover, chaperones;Function unknown;Intracellular trafficking, secretion, and vesicular transport
periphery	319	Nucleotide transport and metabolism;Transcription
periphery	320	Cell wall/membrane/envelope biogenesis;Function unknown;Defense mechanisms
periphery	324	Cell cycle control, cell division, chromosome partitioning;Replication, recombination and repair
periphery	325	Posttranslational modification, protein turnover, chaperones;General function prediction only;Intracellular trafficking, secretion, and vesicular transport
periphery	328	Nucleotide transport and metabolism;Function unknown
periphery	329	Cell cycle control, cell division, chromosome partitioning;Translation, ribosomal structure and biogenesis
periphery	331	Carbohydrate transport and metabolism;Cell motility;Signal transduction mechanisms
periphery	332	Energy production and conversion;Transcription;General function prediction only
periphery	334	Chromatin structure and dynamics;Transcription;Function unknown
periphery	337	Amino acid transport and metabolism;Nucleotide transport and metabolism;Inorganic ion transport and metabolism
periphery	341	Carbohydrate transport and metabolism;Coenzyme transport and metabolism;Lipid transport and metabolism
periphery	342	Inorganic ion transport and metabolism;Defense mechanisms
periphery	343	Nucleotide transport and metabolism;Coenzyme transport and metabolism
periphery	344	Lipid transport and metabolism;Signal transduction mechanisms
periphery	347	Carbohydrate transport and metabolism;Signal transduction mechanisms
periphery	350	Inorganic ion transport and metabolism;Function unknown;Signal transduction mechanisms
periphery	351	Amino acid transport and metabolism;Nucleotide transport and metabolism;Cell wall/membrane/envelope biogenesis
periphery	352	Transcription;Posttranslational modification, protein turnover, chaperones
periphery	354	Posttranslational modification, protein turnover, chaperones;Signal transduction mechanisms
periphery	355	Posttranslational modification, protein turnover, chaperones;General function prediction only
periphery	359	Transcription;Cell wall/membrane/envelope biogenesis;Signal transduction mechanisms

## Sheet: TypeII-KEGG-Lean
Table S10-7. The Type-II-MFGC-KEGG list of Lean (Separated as Core and Periphery Nodes)
Core/Periphery	ID	MFGC
core	2	Digestive System
core	7	Enzyme Families;Metabolism of Cofactors and Vitamins
core	8	Circulatory System
core	10	Energy Metabolism;Nucleotide Metabolism
core	12	Poorly Characterized;Transcription
core	15	Translation
core	16	Glycan Biosynthesis and Metabolism;Metabolism of Cofactors and Vitamins
core	17	Amino Acid Metabolism;Nucleotide Metabolism
core	21	Amino Acid Metabolism;Carbohydrate Metabolism
core	24	Cellular Processes and Signaling;unknown
core	26	Carbohydrate Metabolism;Replication and Repair
core	28	Membrane Transport
core	32	Transcription
core	34	Metabolism;Metabolism of Other Amino Acids
core	38	Carbohydrate Metabolism;Glycan Biosynthesis and Metabolism
core	40	Cellular Processes and Signaling;Poorly Characterized
core	42	Energy Metabolism;Folding, Sorting and Degradation;Metabolism
core	46	Replication and Repair
core	50	Carbohydrate Metabolism;Metabolism of Cofactors and Vitamins
core	53	Amino Acid Metabolism;Transcription
core	56	Energy Metabolism;Xenobiotics Biodegradation and Metabolism
core	58	Metabolism of Other Amino Acids;Transcription
core	60	Infectious Diseases;Metabolism of Cofactors and Vitamins
core	61	Sensory System
core	66	Xenobiotics Biodegradation and Metabolism
core	71	Energy Metabolism;Metabolism
core	77	Glycan Biosynthesis and Metabolism;Metabolism of Terpenoids and Polyketides
core	79	Glycan Biosynthesis and Metabolism;Replication and Repair
core	83	Metabolism of Other Amino Acids
core	88	Amino Acid Metabolism;Enzyme Families
core	94	Membrane Transport;Metabolism of Cofactors and Vitamins;Transcription
core	96	Signaling Molecules and Interaction
core	104	Carbohydrate Metabolism;Transcription
core	111	Metabolism;Replication and Repair
core	112	Poorly Characterized
core	113	Metabolism
core	124	Lipid Metabolism
core	131	Amino Acid Metabolism;Metabolism of Cofactors and Vitamins
core	132	Amino Acid Metabolism;Cellular Processes and Signaling;Metabolism
core	143	Cellular Processes and Signaling;Signaling Molecules and Interaction
core	145	Nucleotide Metabolism;Poorly Characterized
core	148	Cancers
core	150	Nucleotide Metabolism;Transcription
core	152	Signal Transduction
core	153	Nucleotide Metabolism;Xenobiotics Biodegradation and Metabolism
core	174	Nucleotide Metabolism
core	177	Energy Metabolism;Genetic Information Processing
core	181	Enzyme Families;Signal Transduction
core	186	Excretory System;Translation
core	191	Membrane Transport;Signal Transduction
core	194	Energy Metabolism;Replication and Repair
core	200	Amino Acid Metabolism;Genetic Information Processing
core	202	Enzyme Families;Folding, Sorting and Degradation
core	205	Folding, Sorting and Degradation;Genetic Information Processing
core	206	Poorly Characterized;Xenobiotics Biodegradation and Metabolism
core	208	Lipid Metabolism;Metabolism of Cofactors and Vitamins
core	209	Cell Growth and Death
core	211	Metabolism of Cofactors and Vitamins;Nucleotide Metabolism
core	212	Infectious Diseases
core	213	Metabolism of Cofactors and Vitamins
core	214	Metabolism;Nucleotide Metabolism
core	218	Translation;unknown
core	220	Transport and Catabolism
core	223	Carbohydrate Metabolism;Xenobiotics Biodegradation and Metabolism
core	224	Carbohydrate Metabolism;Signal Transduction
core	226	Energy Metabolism;Genetic Information Processing;Metabolism
core	227	Genetic Information Processing
core	230	Membrane Transport;Transcription
core	232	Carbohydrate Metabolism;Energy Metabolism
core	233	Cellular Processes and Signaling
core	234	Cellular Processes and Signaling;Metabolism
core	239	Glycan Biosynthesis and Metabolism
core	240	Nucleotide Metabolism;Replication and Repair
core	242	Metabolism of Cofactors and Vitamins;Metabolism of Other Amino Acids
core	244	Carbohydrate Metabolism
core	245	Carbohydrate Metabolism;Enzyme Families
core	252	Replication and Repair;Translation
core	253	Carbohydrate Metabolism;Glycan Biosynthesis and Metabolism;Metabolism
core	256	Carbohydrate Metabolism;Signal Transduction;Transcription
core	258	Poorly Characterized;Replication and Repair
core	262	Carbohydrate Metabolism;Metabolism of Terpenoids and Polyketides
core	264	Genetic Information Processing;Signaling Molecules and Interaction
core	265	Amino Acid Metabolism;Carbohydrate Metabolism;Lipid Metabolism
core	268	Poorly Characterized;Signal Transduction
core	269	Cell Growth and Death;Metabolism;Signal Transduction
core	275	Nervous System
core	278	Enzyme Families;Metabolism
core	284	Folding, Sorting and Degradation
core	286	Biosynthesis of Other Secondary Metabolites;Cellular Processes and Signaling
core	288	Amino Acid Metabolism
core	290	Energy Metabolism;Poorly Characterized
core	295	Infectious Diseases;Metabolism
core	296	Replication and Repair;Signal Transduction;Transcription
core	308	Cell Motility;Metabolism
core	311	Immune System
core	313	Enzyme Families;Transport and Catabolism
periphery	1	Genetic Information Processing;Metabolism;Nucleotide Metabolism
periphery	3	Enzyme Families;Poorly Characterized
periphery	5	Cell Growth and Death;Enzyme Families
periphery	6	Enzyme Families;Folding, Sorting and Degradation;Metabolism
periphery	19	Folding, Sorting and Degradation;Metabolism
periphery	22	Membrane Transport;Nucleotide Metabolism
periphery	31	Signal Transduction;Transcription
periphery	33	Energy Metabolism;Signal Transduction
periphery	35	Nucleotide Metabolism;Signal Transduction
periphery	36	Cell Motility;Folding, Sorting and Degradation
periphery	37	Cellular Processes and Signaling;Enzyme Families;Metabolism
periphery	39	Carbohydrate Metabolism;Metabolism;Metabolism of Terpenoids and Polyketides
periphery	44	Enzyme Families;Translation
periphery	45	Carbohydrate Metabolism;Transport and Catabolism
periphery	47	Cellular Processes and Signaling;Metabolism of Other Amino Acids
periphery	51	Cellular Processes and Signaling;Infectious Diseases
periphery	54	Folding, Sorting and Degradation;Replication and Repair
periphery	55	Genetic Information Processing;Metabolism
periphery	59	Cellular Processes and Signaling;Folding, Sorting and Degradation
periphery	63	Genetic Information Processing;Poorly Characterized
periphery	64	Amino Acid Metabolism;Cellular Processes and Signaling
periphery	65	Carbohydrate Metabolism;Infectious Diseases
periphery	67	Genetic Information Processing;Lipid Metabolism
periphery	68	Nucleotide Metabolism;Translation
periphery	69	Endocrine System
periphery	70	Biosynthesis of Other Secondary Metabolites;Metabolism of Cofactors and Vitamins
periphery	72	Cellular Processes and Signaling;Metabolism of Cofactors and Vitamins
periphery	73	Glycan Biosynthesis and Metabolism;Poorly Characterized
periphery	74	Cell Motility;Signal Transduction
periphery	75	Folding, Sorting and Degradation;Translation
periphery	78	Biosynthesis of Other Secondary Metabolites;Xenobiotics Biodegradation and Metabolism
periphery	80	Carbohydrate Metabolism;Signaling Molecules and Interaction
periphery	81	Lipid Metabolism;Nucleotide Metabolism
periphery	82	Excretory System;Folding, Sorting and Degradation
periphery	87	Nucleotide Metabolism;Signaling Molecules and Interaction
periphery	89	Carbohydrate Metabolism;Lipid Metabolism;Metabolism of Cofactors and Vitamins
periphery	90	Energy Metabolism;Transcription
periphery	91	Metabolism of Cofactors and Vitamins;Transcription
periphery	92	Replication and Repair;Signal Transduction
periphery	93	Amino Acid Metabolism;Translation
periphery	95	Cellular Processes and Signaling;Metabolism;Nucleotide Metabolism
periphery	97	Enzyme Families
periphery	99	Amino Acid Metabolism;Energy Metabolism
periphery	100	Cellular Processes and Signaling;Glycan Biosynthesis and Metabolism
periphery	103	Carbohydrate Metabolism;Poorly Characterized
periphery	105	Enzyme Families;Genetic Information Processing
periphery	106	Carbohydrate Metabolism;Infectious Diseases;Replication and Repair
periphery	107	Metabolism;Signal Transduction
periphery	108	Amino Acid Metabolism;Cellular Processes and Signaling;Enzyme Families
periphery	109	Folding, Sorting and Degradation;Membrane Transport
periphery	114	Enzyme Families;Glycan Biosynthesis and Metabolism
periphery	115	Glycan Biosynthesis and Metabolism;Lipid Metabolism
periphery	118	Cellular Processes and Signaling;Metabolism of Terpenoids and Polyketides
periphery	119	Cellular Processes and Signaling;Transcription
periphery	120	Cellular Processes and Signaling;Glycan Biosynthesis and Metabolism;Metabolism
periphery	122	Amino Acid Metabolism;Genetic Information Processing;Metabolism
periphery	126	Glycan Biosynthesis and Metabolism;Nucleotide Metabolism
periphery	127	Cellular Processes and Signaling;Lipid Metabolism
periphery	128	Lipid Metabolism;Xenobiotics Biodegradation and Metabolism
periphery	130	Carbohydrate Metabolism;Glycan Biosynthesis and Metabolism;Lipid Metabolism
periphery	135	Lipid Metabolism;Transcription
periphery	138	Metabolism;Transcription
periphery	139	Excretory System
periphery	140	Cell Growth and Death;Genetic Information Processing
periphery	141	Enzyme Families;Replication and Repair
periphery	144	Poorly Characterized;Translation
periphery	146	Cellular Processes and Signaling;Energy Metabolism;Metabolism
periphery	147	Folding, Sorting and Degradation;Poorly Characterized
periphery	149	Amino Acid Metabolism;Xenobiotics Biodegradation and Metabolism
periphery	154	Amino Acid Metabolism;Metabolism of Other Amino Acids
periphery	155	Carbohydrate Metabolism;Nucleotide Metabolism
periphery	157	Infectious Diseases;Poorly Characterized
periphery	158	Membrane Transport;Metabolism
periphery	159	Genetic Information Processing;Metabolism of Cofactors and Vitamins
periphery	163	Amino Acid Metabolism;Lipid Metabolism
periphery	164	Amino Acid Metabolism;Metabolism
periphery	165	Cell Growth and Death;Metabolism
periphery	166	Biosynthesis of Other Secondary Metabolites;Metabolism of Terpenoids and Polyketides
periphery	167	Metabolism of Cofactors and Vitamins;unknown
periphery	168	Metabolism of Terpenoids and Polyketides;Replication and Repair
periphery	169	Metabolism;Nucleotide Metabolism;Xenobiotics Biodegradation and Metabolism
periphery	175	Amino Acid Metabolism;Signaling Molecules and Interaction
periphery	176	Carbohydrate Metabolism;Folding, Sorting and Degradation;Poorly Characterized
periphery	178	Cellular Processes and Signaling;Membrane Transport
periphery	182	Metabolism of Other Amino Acids;Metabolism of Terpenoids and Polyketides
periphery	184	Amino Acid Metabolism;Enzyme Families;Metabolism
periphery	185	Cell Motility
periphery	188	Metabolism of Cofactors and Vitamins;Translation
periphery	192	Membrane Transport;Metabolism of Cofactors and Vitamins
periphery	195	Metabolism of Terpenoids and Polyketides
periphery	196	Metabolism of Other Amino Acids;Nucleotide Metabolism
periphery	197	Cell Motility;Transcription
periphery	198	Infectious Diseases;Nucleotide Metabolism
periphery	199	Energy Metabolism;Metabolism of Terpenoids and Polyketides
periphery	203	Biosynthesis of Other Secondary Metabolites;Metabolism
periphery	204	Lipid Metabolism;Metabolism
periphery	207	Folding, Sorting and Degradation;Metabolism of Terpenoids and Polyketides
periphery	210	Metabolism of Cofactors and Vitamins;Xenobiotics Biodegradation and Metabolism
periphery	215	Amino Acid Metabolism;Replication and Repair
periphery	216	Energy Metabolism
periphery	219	Cell Growth and Death;Signal Transduction
periphery	222	Infectious Diseases;Lipid Metabolism
periphery	228	Folding, Sorting and Degradation;Infectious Diseases
periphery	229	Genetic Information Processing;Translation
periphery	231	Carbohydrate Metabolism;Metabolism of Other Amino Acids
periphery	235	Cellular Processes and Signaling;Folding, Sorting and Degradation;Genetic Information Processing
periphery	236	Enzyme Families;Metabolism;unknown
periphery	238	Amino Acid Metabolism;Signal Transduction
periphery	243	Amino Acid Metabolism;Infectious Diseases
periphery	246	Enzyme Families;Membrane Transport
periphery	247	Immune System Diseases
periphery	248	Metabolism;Signal Transduction;Transcription
periphery	250	Metabolism;Metabolism of Terpenoids and Polyketides
periphery	257	Enzyme Families;Glycan Biosynthesis and Metabolism;Nucleotide Metabolism
periphery	259	Metabolism;Poorly Characterized
periphery	260	Biosynthesis of Other Secondary Metabolites;Endocrine System
periphery	261	Enzyme Families;Nucleotide Metabolism
periphery	263	Genetic Information Processing;Glycan Biosynthesis and Metabolism
periphery	266	Genetic Information Processing;Metabolism of Other Amino Acids
periphery	267	Carbohydrate Metabolism;Lipid Metabolism
periphery	271	Cell Growth and Death;Cellular Processes and Signaling
periphery	272	Enzyme Families;Transcription
periphery	273	Cellular Processes and Signaling;Signal Transduction
periphery	274	Amino Acid Metabolism;Metabolism of Terpenoids and Polyketides
periphery	277	Amino Acid Metabolism;Poorly Characterized
periphery	279	Infectious Diseases;Replication and Repair
periphery	280	Cell Motility;Cellular Processes and Signaling
periphery	281	Amino Acid Metabolism;Membrane Transport
periphery	285	Cell Motility;Poorly Characterized
periphery	287	Genetic Information Processing;Xenobiotics Biodegradation and Metabolism
periphery	293	Infectious Diseases;Signaling Molecules and Interaction
periphery	294	Enzyme Families;Genetic Information Processing;Nucleotide Metabolism
periphery	297	Genetic Information Processing;Replication and Repair
periphery	298	Enzyme Families;Membrane Transport;Metabolism
periphery	300	Enzyme Families;Lipid Metabolism
periphery	301	Biosynthesis of Other Secondary Metabolites
periphery	303	Folding, Sorting and Degradation;Transcription
periphery	305	Carbohydrate Metabolism;Membrane Transport
periphery	306	Enzyme Families;Metabolism;Signal Transduction
periphery	307	Metabolism;Translation
periphery	309	Energy Metabolism;Metabolism of Cofactors and Vitamins

## Sheet: TypeII-KEGG-Overweight
Table S10-8. The Type-II-MFGC-KEGG list of Overweight (Separated as Core and Periphery Nodes)
Core/Periphery	ID	MFGC
core	2	Digestive System
core	5	Cell Growth and Death;Enzyme Families
core	10	Energy Metabolism;Nucleotide Metabolism
core	12	Poorly Characterized;Transcription
core	14	Amino Acid Metabolism;Glycan Biosynthesis and Metabolism;Metabolism
core	15	Translation
core	18	Lipid Metabolism;Metabolism of Other Amino Acids
core	21	Amino Acid Metabolism;Carbohydrate Metabolism
core	26	Carbohydrate Metabolism;Replication and Repair
core	28	Membrane Transport
core	31	Signal Transduction;Transcription
core	32	Transcription
core	34	Metabolism;Metabolism of Other Amino Acids
core	35	Nucleotide Metabolism;Signal Transduction
core	36	Cell Motility;Folding, Sorting and Degradation
core	39	Carbohydrate Metabolism;Metabolism;Metabolism of Terpenoids and Polyketides
core	42	Energy Metabolism;Folding, Sorting and Degradation;Metabolism
core	45	Carbohydrate Metabolism;Transport and Catabolism
core	46	Replication and Repair
core	47	Cellular Processes and Signaling;Metabolism of Other Amino Acids
core	51	Cellular Processes and Signaling;Infectious Diseases
core	52	Glycan Biosynthesis and Metabolism;Metabolism
core	53	Amino Acid Metabolism;Transcription
core	55	Genetic Information Processing;Metabolism
core	57	Lipid Metabolism;Translation
core	58	Metabolism of Other Amino Acids;Transcription
core	59	Cellular Processes and Signaling;Folding, Sorting and Degradation
core	60	Infectious Diseases;Metabolism of Cofactors and Vitamins
core	61	Sensory System
core	64	Amino Acid Metabolism;Cellular Processes and Signaling
core	65	Carbohydrate Metabolism;Infectious Diseases
core	66	Xenobiotics Biodegradation and Metabolism
core	71	Energy Metabolism;Metabolism
core	80	Carbohydrate Metabolism;Signaling Molecules and Interaction
core	83	Metabolism of Other Amino Acids
core	84	Replication and Repair;Transcription
core	87	Nucleotide Metabolism;Signaling Molecules and Interaction
core	88	Amino Acid Metabolism;Enzyme Families
core	93	Amino Acid Metabolism;Translation
core	94	Membrane Transport;Metabolism of Cofactors and Vitamins;Transcription
core	104	Carbohydrate Metabolism;Transcription
core	107	Metabolism;Signal Transduction
core	109	Folding, Sorting and Degradation;Membrane Transport
core	111	Metabolism;Replication and Repair
core	112	Poorly Characterized
core	113	Metabolism
core	115	Glycan Biosynthesis and Metabolism;Lipid Metabolism
core	119	Cellular Processes and Signaling;Transcription
core	125	Cellular Processes and Signaling;Enzyme Families
core	128	Lipid Metabolism;Xenobiotics Biodegradation and Metabolism
core	138	Metabolism;Transcription
core	140	Cell Growth and Death;Genetic Information Processing
core	144	Poorly Characterized;Translation
core	147	Folding, Sorting and Degradation;Poorly Characterized
core	148	Cancers
core	149	Amino Acid Metabolism;Xenobiotics Biodegradation and Metabolism
core	152	Signal Transduction
core	153	Nucleotide Metabolism;Xenobiotics Biodegradation and Metabolism
core	158	Membrane Transport;Metabolism
core	159	Genetic Information Processing;Metabolism of Cofactors and Vitamins
core	162	Carbohydrate Metabolism;Genetic Information Processing
core	165	Cell Growth and Death;Metabolism
core	168	Metabolism of Terpenoids and Polyketides;Replication and Repair
core	171	Replication and Repair;Signaling Molecules and Interaction
core	173	Signal Transduction;unknown
core	174	Nucleotide Metabolism
core	175	Amino Acid Metabolism;Signaling Molecules and Interaction
core	179	Enzyme Families;Signaling Molecules and Interaction
core	183	Energy Metabolism;Lipid Metabolism
core	191	Membrane Transport;Signal Transduction
core	192	Membrane Transport;Metabolism of Cofactors and Vitamins
core	195	Metabolism of Terpenoids and Polyketides
core	196	Metabolism of Other Amino Acids;Nucleotide Metabolism
core	198	Infectious Diseases;Nucleotide Metabolism
core	200	Amino Acid Metabolism;Genetic Information Processing
core	201	Biosynthesis of Other Secondary Metabolites;Carbohydrate Metabolism
core	204	Lipid Metabolism;Metabolism
core	206	Poorly Characterized;Xenobiotics Biodegradation and Metabolism
core	208	Lipid Metabolism;Metabolism of Cofactors and Vitamins
core	209	Cell Growth and Death
core	211	Metabolism of Cofactors and Vitamins;Nucleotide Metabolism
core	212	Infectious Diseases
core	213	Metabolism of Cofactors and Vitamins
core	214	Metabolism;Nucleotide Metabolism
core	217	Enzyme Families;Infectious Diseases
core	222	Infectious Diseases;Lipid Metabolism
core	223	Carbohydrate Metabolism;Xenobiotics Biodegradation and Metabolism
core	224	Carbohydrate Metabolism;Signal Transduction
core	227	Genetic Information Processing
core	228	Folding, Sorting and Degradation;Infectious Diseases
core	230	Membrane Transport;Transcription
core	232	Carbohydrate Metabolism;Energy Metabolism
core	233	Cellular Processes and Signaling
core	234	Cellular Processes and Signaling;Metabolism
core	238	Amino Acid Metabolism;Signal Transduction
core	239	Glycan Biosynthesis and Metabolism
core	242	Metabolism of Cofactors and Vitamins;Metabolism of Other Amino Acids
core	244	Carbohydrate Metabolism
core	245	Carbohydrate Metabolism;Enzyme Families
core	247	Immune System Diseases
core	253	Carbohydrate Metabolism;Glycan Biosynthesis and Metabolism;Metabolism
core	256	Carbohydrate Metabolism;Signal Transduction;Transcription
core	258	Poorly Characterized;Replication and Repair
core	259	Metabolism;Poorly Characterized
core	262	Carbohydrate Metabolism;Metabolism of Terpenoids and Polyketides
core	265	Amino Acid Metabolism;Carbohydrate Metabolism;Lipid Metabolism
core	268	Poorly Characterized;Signal Transduction
core	278	Enzyme Families;Metabolism
core	283	Energy Metabolism;Metabolism of Other Amino Acids
core	284	Folding, Sorting and Degradation
core	285	Cell Motility;Poorly Characterized
core	286	Biosynthesis of Other Secondary Metabolites;Cellular Processes and Signaling
core	287	Genetic Information Processing;Xenobiotics Biodegradation and Metabolism
core	288	Amino Acid Metabolism
core	289	Metabolism of Cofactors and Vitamins;Poorly Characterized
core	292	Lipid Metabolism;Poorly Characterized
core	297	Genetic Information Processing;Replication and Repair
core	301	Biosynthesis of Other Secondary Metabolites
core	305	Carbohydrate Metabolism;Membrane Transport
core	311	Immune System
periphery	1	Genetic Information Processing;Metabolism;Nucleotide Metabolism
periphery	3	Enzyme Families;Poorly Characterized
periphery	4	Amino Acid Metabolism;Biosynthesis of Other Secondary Metabolites
periphery	6	Enzyme Families;Folding, Sorting and Degradation;Metabolism
periphery	7	Enzyme Families;Metabolism of Cofactors and Vitamins
periphery	8	Circulatory System
periphery	9	Carbohydrate Metabolism;Energy Metabolism;Metabolism
periphery	11	Biosynthesis of Other Secondary Metabolites;Poorly Characterized
periphery	16	Glycan Biosynthesis and Metabolism;Metabolism of Cofactors and Vitamins
periphery	17	Amino Acid Metabolism;Nucleotide Metabolism
periphery	19	Folding, Sorting and Degradation;Metabolism
periphery	22	Membrane Transport;Nucleotide Metabolism
periphery	23	Cellular Processes and Signaling;Nucleotide Metabolism
periphery	24	Cellular Processes and Signaling;unknown
periphery	33	Energy Metabolism;Signal Transduction
periphery	37	Cellular Processes and Signaling;Enzyme Families;Metabolism
periphery	38	Carbohydrate Metabolism;Glycan Biosynthesis and Metabolism
periphery	43	Lipid Metabolism;Metabolism of Terpenoids and Polyketides
periphery	44	Enzyme Families;Translation
periphery	49	Lipid Metabolism;Replication and Repair
periphery	50	Carbohydrate Metabolism;Metabolism of Cofactors and Vitamins
periphery	54	Folding, Sorting and Degradation;Replication and Repair
periphery	56	Energy Metabolism;Xenobiotics Biodegradation and Metabolism
periphery	62	Genetic Information Processing;Nucleotide Metabolism
periphery	63	Genetic Information Processing;Poorly Characterized
periphery	67	Genetic Information Processing;Lipid Metabolism
periphery	69	Endocrine System
periphery	72	Cellular Processes and Signaling;Metabolism of Cofactors and Vitamins
periphery	73	Glycan Biosynthesis and Metabolism;Poorly Characterized
periphery	74	Cell Motility;Signal Transduction
periphery	75	Folding, Sorting and Degradation;Translation
periphery	76	Metabolism;Xenobiotics Biodegradation and Metabolism
periphery	77	Glycan Biosynthesis and Metabolism;Metabolism of Terpenoids and Polyketides
periphery	78	Biosynthesis of Other Secondary Metabolites;Xenobiotics Biodegradation and Metabolism
periphery	79	Glycan Biosynthesis and Metabolism;Replication and Repair
periphery	81	Lipid Metabolism;Nucleotide Metabolism
periphery	82	Excretory System;Folding, Sorting and Degradation
periphery	90	Energy Metabolism;Transcription
periphery	91	Metabolism of Cofactors and Vitamins;Transcription
periphery	92	Replication and Repair;Signal Transduction
periphery	96	Signaling Molecules and Interaction
periphery	97	Enzyme Families
periphery	98	Metabolism;Signaling Molecules and Interaction
periphery	99	Amino Acid Metabolism;Energy Metabolism
periphery	100	Cellular Processes and Signaling;Glycan Biosynthesis and Metabolism
periphery	102	Glycan Biosynthesis and Metabolism;Membrane Transport;Metabolism
periphery	103	Carbohydrate Metabolism;Poorly Characterized
periphery	106	Carbohydrate Metabolism;Infectious Diseases;Replication and Repair
periphery	110	Metabolism;unknown
periphery	116	Cellular Processes and Signaling;Replication and Repair
periphery	117	Amino Acid Metabolism;Glycan Biosynthesis and Metabolism
periphery	118	Cellular Processes and Signaling;Metabolism of Terpenoids and Polyketides
periphery	120	Cellular Processes and Signaling;Glycan Biosynthesis and Metabolism;Metabolism
periphery	121	Genetic Information Processing;Transcription
periphery	122	Amino Acid Metabolism;Genetic Information Processing;Metabolism
periphery	124	Lipid Metabolism
periphery	126	Glycan Biosynthesis and Metabolism;Nucleotide Metabolism
periphery	127	Cellular Processes and Signaling;Lipid Metabolism
periphery	131	Amino Acid Metabolism;Metabolism of Cofactors and Vitamins
periphery	132	Amino Acid Metabolism;Cellular Processes and Signaling;Metabolism
periphery	133	Enzyme Families;unknown
periphery	134	Metabolism of Terpenoids and Polyketides;Translation
periphery	135	Lipid Metabolism;Transcription
periphery	136	Transcription;Translation
periphery	137	Carbohydrate Metabolism;Lipid Metabolism;Metabolism
periphery	139	Excretory System
periphery	141	Enzyme Families;Replication and Repair
periphery	143	Cellular Processes and Signaling;Signaling Molecules and Interaction
periphery	145	Nucleotide Metabolism;Poorly Characterized
periphery	150	Nucleotide Metabolism;Transcription
periphery	151	Metabolism of Cofactors and Vitamins;Metabolism of Other Amino Acids;Metabolism of Terpenoids and Polyketides
periphery	154	Amino Acid Metabolism;Metabolism of Other Amino Acids
periphery	155	Carbohydrate Metabolism;Nucleotide Metabolism
periphery	156	Enzyme Families;Infectious Diseases;Metabolism
periphery	157	Infectious Diseases;Poorly Characterized
periphery	161	Folding, Sorting and Degradation;Lipid Metabolism
periphery	163	Amino Acid Metabolism;Lipid Metabolism
periphery	164	Amino Acid Metabolism;Metabolism
periphery	166	Biosynthesis of Other Secondary Metabolites;Metabolism of Terpenoids and Polyketides
periphery	167	Metabolism of Cofactors and Vitamins;unknown
periphery	169	Metabolism;Nucleotide Metabolism;Xenobiotics Biodegradation and Metabolism
periphery	177	Energy Metabolism;Genetic Information Processing
periphery	180	Membrane Transport;Replication and Repair
periphery	181	Enzyme Families;Signal Transduction
periphery	182	Metabolism of Other Amino Acids;Metabolism of Terpenoids and Polyketides
periphery	184	Amino Acid Metabolism;Enzyme Families;Metabolism
periphery	185	Cell Motility
periphery	186	Excretory System;Translation
periphery	194	Energy Metabolism;Replication and Repair
periphery	197	Cell Motility;Transcription
periphery	199	Energy Metabolism;Metabolism of Terpenoids and Polyketides
periphery	202	Enzyme Families;Folding, Sorting and Degradation
periphery	203	Biosynthesis of Other Secondary Metabolites;Metabolism
periphery	205	Folding, Sorting and Degradation;Genetic Information Processing
periphery	207	Folding, Sorting and Degradation;Metabolism of Terpenoids and Polyketides
periphery	210	Metabolism of Cofactors and Vitamins;Xenobiotics Biodegradation and Metabolism
periphery	216	Energy Metabolism
periphery	218	Translation;unknown
periphery	219	Cell Growth and Death;Signal Transduction
periphery	220	Transport and Catabolism
periphery	221	Metabolism;Metabolism of Cofactors and Vitamins
periphery	229	Genetic Information Processing;Translation
periphery	231	Carbohydrate Metabolism;Metabolism of Other Amino Acids
periphery	236	Enzyme Families;Metabolism;unknown
periphery	237	Metabolism of Cofactors and Vitamins;Metabolism of Terpenoids and Polyketides
periphery	240	Nucleotide Metabolism;Replication and Repair
periphery	243	Amino Acid Metabolism;Infectious Diseases
periphery	246	Enzyme Families;Membrane Transport
periphery	248	Metabolism;Signal Transduction;Transcription
periphery	249	Folding, Sorting and Degradation;Metabolism of Cofactors and Vitamins
periphery	250	Metabolism;Metabolism of Terpenoids and Polyketides
periphery	251	Carbohydrate Metabolism;Cellular Processes and Signaling;Replication and Repair
periphery	257	Enzyme Families;Glycan Biosynthesis and Metabolism;Nucleotide Metabolism
periphery	261	Enzyme Families;Nucleotide Metabolism
periphery	263	Genetic Information Processing;Glycan Biosynthesis and Metabolism
periphery	264	Genetic Information Processing;Signaling Molecules and Interaction
periphery	266	Genetic Information Processing;Metabolism of Other Amino Acids
periphery	267	Carbohydrate Metabolism;Lipid Metabolism
periphery	269	Cell Growth and Death;Metabolism;Signal Transduction
periphery	272	Enzyme Families;Transcription
periphery	273	Cellular Processes and Signaling;Signal Transduction
periphery	274	Amino Acid Metabolism;Metabolism of Terpenoids and Polyketides
periphery	275	Nervous System
periphery	276	Carbohydrate Metabolism;Cellular Processes and Signaling
periphery	277	Amino Acid Metabolism;Poorly Characterized
periphery	280	Cell Motility;Cellular Processes and Signaling
periphery	281	Amino Acid Metabolism;Membrane Transport
periphery	290	Energy Metabolism;Poorly Characterized
periphery	293	Infectious Diseases;Signaling Molecules and Interaction
periphery	294	Enzyme Families;Genetic Information Processing;Nucleotide Metabolism
periphery	295	Infectious Diseases;Metabolism
periphery	296	Replication and Repair;Signal Transduction;Transcription
periphery	298	Enzyme Families;Membrane Transport;Metabolism
periphery	299	Carbohydrate Metabolism;Metabolism
periphery	302	Folding, Sorting and Degradation;Transport and Catabolism
periphery	306	Enzyme Families;Metabolism;Signal Transduction
periphery	307	Metabolism;Translation
periphery	308	Cell Motility;Metabolism
periphery	309	Energy Metabolism;Metabolism of Cofactors and Vitamins
periphery	310	Genetic Information Processing;Membrane Transport
periphery	313	Enzyme Families;Transport and Catabolism
