# Supplementary material for: Towards a unified medical microbiome ecology of the OMU for metagenomes and the OTU for microbes
Source: BMC Bioinformatics. 2024 Mar 29;25:137. doi: 10.1186/s12859-023-05591-8 (PMC10979563; doi:10.1186/s12859-023-05591-8)
Supplement: Supplementary file 2 — Additional file 2. Supplementary Tables. [file 12859_2023_5591_MOESM2_ESM.zip › OSI-Tables S4-10-17-Excel-Corrected/Table S17-MP-MF-ID-List-Core-Periphery.xls]

## Sheet: TypeI-eggNOG-Lean
Table S17-1. The Type-I-MF-eggNOG list of Lean (Separated as Core and Periphery Nodes)
Core/Periphery	ID	MF
core	4	Translation, ribosomal structure and biogenesis
core	5	Transcription
core	6	Chromatin structure and dynamics
core	8	Defense mechanisms
core	9	General function prediction only
core	10	Energy production and conversion
core	20	Lipid transport and metabolism
core	21	Extracellular structures
core	23	Cytoskeleton
core	24	Nuclear structure
periphery	1	Nucleotide transport and metabolism
periphery	2	Replication, recombination and repair
periphery	3	Intracellular trafficking, secretion, and vesicular transport
periphery	7	Cell cycle control, cell division, chromosome partitioning
periphery	11	Amino acid transport and metabolism
periphery	12	Carbohydrate transport and metabolism
periphery	13	Signal transduction mechanisms
periphery	14	Coenzyme transport and metabolism
periphery	15	Secondary metabolites biosynthesis, transport and catabolism
periphery	16	Inorganic ion transport and metabolism
periphery	17	Posttranslational modification, protein turnover, chaperones
periphery	18	Cell wall/membrane/envelope biogenesis
periphery	19	Cell motility
periphery	22	RNA processing and modification

## Sheet: TypeI-eggNOG-Overweight
Table S17-2. The Type-I-MF-eggNOG list of Overweight (Separated as Core and Periphery Nodes)
Core/Periphery	ID	MF
core	21	Extracellular structures
core	24	Nuclear structure
periphery	1	Nucleotide transport and metabolism
periphery	2	Replication, recombination and repair
periphery	3	Intracellular trafficking, secretion, and vesicular transport
periphery	4	Translation, ribosomal structure and biogenesis
periphery	5	Transcription
periphery	6	Chromatin structure and dynamics
periphery	7	Cell cycle control, cell division, chromosome partitioning
periphery	8	Defense mechanisms
periphery	9	General function prediction only
periphery	10	Energy production and conversion
periphery	11	Amino acid transport and metabolism
periphery	12	Carbohydrate transport and metabolism
periphery	13	Signal transduction mechanisms
periphery	14	Coenzyme transport and metabolism
periphery	15	Secondary metabolites biosynthesis, transport and catabolism
periphery	16	Inorganic ion transport and metabolism
periphery	17	Posttranslational modification, protein turnover, chaperones
periphery	18	Cell wall/membrane/envelope biogenesis
periphery	19	Cell motility
periphery	20	Lipid transport and metabolism
periphery	22	RNA processing and modification
periphery	23	Cytoskeleton

## Sheet: TypeI-KEGG-Lean
Table S17-3. The Type-I-MP-KEGG list of Lean (Separated as Core and Periphery Nodes)
Core/Periphery	ID	MP
core	23	Sensory System
core	34	Cancers
core	35	Immune System Diseases
core	36	Nervous System
periphery	1	Genetic Information Processing
periphery	2	Metabolism
periphery	3	Nucleotide Metabolism
periphery	4	Digestive System
periphery	5	Enzyme Families
periphery	6	Poorly Characterized
periphery	7	Amino Acid Metabolism
periphery	8	Biosynthesis of Other Secondary Metabolites
periphery	9	Cell Growth and Death
periphery	10	Folding, Sorting and Degradation
periphery	11	Metabolism of Cofactors and Vitamins
periphery	12	Circulatory System
periphery	13	Carbohydrate Metabolism
periphery	14	Energy Metabolism
periphery	15	Transcription
periphery	16	Membrane Transport
periphery	17	Glycan Biosynthesis and Metabolism
periphery	18	Translation
periphery	19	Lipid Metabolism
periphery	20	Metabolism of Other Amino Acids
periphery	21	Xenobiotics Biodegradation and Metabolism
periphery	22	Cellular Processes and Signaling
periphery	24	Replication and Repair
periphery	25	Signal Transduction
periphery	26	Cell Motility
periphery	27	Metabolism of Terpenoids and Polyketides
periphery	28	Transport and Catabolism
periphery	29	Infectious Diseases
periphery	30	Endocrine System
periphery	31	Signaling Molecules and Interaction
periphery	32	Excretory System
periphery	37	Immune System

## Sheet: TypeI-KEGG-Overweight
Table S17-4. The Type-I-MP-KEGG list of Overweight (Separated as Core and Periphery Nodes)
Core/Periphery	ID	MP
core	8	Biosynthesis of Other Secondary Metabolites
core	12	Circulatory System
core	23	Sensory System
core	25	Signal Transduction
core	26	Cell Motility
core	34	Cancers
core	35	Immune System Diseases
core	37	Immune System
periphery	1	Genetic Information Processing
periphery	2	Metabolism
periphery	3	Nucleotide Metabolism
periphery	4	Digestive System
periphery	5	Enzyme Families
periphery	6	Poorly Characterized
periphery	7	Amino Acid Metabolism
periphery	9	Cell Growth and Death
periphery	10	Folding, Sorting and Degradation
periphery	11	Metabolism of Cofactors and Vitamins
periphery	13	Carbohydrate Metabolism
periphery	14	Energy Metabolism
periphery	15	Transcription
periphery	16	Membrane Transport
periphery	17	Glycan Biosynthesis and Metabolism
periphery	18	Translation
periphery	19	Lipid Metabolism
periphery	20	Metabolism of Other Amino Acids
periphery	21	Xenobiotics Biodegradation and Metabolism
periphery	22	Cellular Processes and Signaling
periphery	24	Replication and Repair
periphery	27	Metabolism of Terpenoids and Polyketides
periphery	28	Transport and Catabolism
periphery	29	Infectious Diseases
periphery	30	Endocrine System
periphery	31	Signaling Molecules and Interaction
periphery	32	Excretory System
periphery	36	Nervous System

## Sheet: TypeII-eggNOG-Lean
Table S17-5.The Type-II-MF-eggNOG list of Lean (Separated as Core and Periphery Nodes)
Core/Periphery	ID	MF
core	1	Nucleotide transport and metabolism
core	2	Replication, recombination and repair
core	3	Intracellular trafficking, secretion, and vesicular transport
core	4	Translation, ribosomal structure and biogenesis
core	5	Transcription
core	6	Chromatin structure and dynamics
core	7	Cell cycle control, cell division, chromosome partitioning
core	8	Defense mechanisms
core	9	General function prediction only
core	10	Energy production and conversion
core	11	Amino acid transport and metabolism
core	12	Carbohydrate transport and metabolism
core	13	Signal transduction mechanisms
core	14	Coenzyme transport and metabolism
core	15	Secondary metabolites biosynthesis, transport and catabolism
core	16	Inorganic ion transport and metabolism
core	17	Posttranslational modification, protein turnover, chaperones
core	18	Cell wall/membrane/envelope biogenesis
core	19	Cell motility
core	20	Lipid transport and metabolism
core	21	Extracellular structures
core	22	RNA processing and modification
core	23	Cytoskeleton
periphery	24	Nuclear structure

## Sheet: TypeII-eggNOG-Overweight
Table S17-6. The Type-II-MF-eggNOG list of Overweight (Separated as Core and Periphery Nodes)
Core/Periphery	ID	MF
core	1	Nucleotide transport and metabolism
core	2	Replication, recombination and repair
core	3	Intracellular trafficking, secretion, and vesicular transport
core	4	Translation, ribosomal structure and biogenesis
core	5	Transcription
core	6	Chromatin structure and dynamics
core	7	Cell cycle control, cell division, chromosome partitioning
core	8	Defense mechanisms
core	9	General function prediction only
core	10	Energy production and conversion
core	11	Amino acid transport and metabolism
core	12	Carbohydrate transport and metabolism
core	13	Signal transduction mechanisms
core	14	Coenzyme transport and metabolism
core	15	Secondary metabolites biosynthesis, transport and catabolism
core	16	Inorganic ion transport and metabolism
core	17	Posttranslational modification, protein turnover, chaperones
core	18	Cell wall/membrane/envelope biogenesis
core	19	Cell motility
core	20	Lipid transport and metabolism
core	21	Extracellular structures
core	22	RNA processing and modification
core	23	Cytoskeleton
periphery	24	Nuclear structure

## Sheet: TypeII-KEGG-Lean
Table S17-7. The Type-II-MP-KEGG list of Lean (Separated as Core and Periphery Nodes)
Core/Periphery	ID	MP
core	1	Genetic Information Processing
core	2	Metabolism
core	3	Nucleotide Metabolism
core	4	Digestive System
core	5	Enzyme Families
core	6	Poorly Characterized
core	7	Amino Acid Metabolism
core	8	Biosynthesis of Other Secondary Metabolites
core	9	Cell Growth and Death
core	10	Folding, Sorting and Degradation
core	11	Metabolism of Cofactors and Vitamins
core	13	Carbohydrate Metabolism
core	14	Energy Metabolism
core	15	Transcription
core	16	Membrane Transport
core	17	Glycan Biosynthesis and Metabolism
core	18	Translation
core	19	Lipid Metabolism
core	20	Metabolism of Other Amino Acids
core	21	Xenobiotics Biodegradation and Metabolism
core	22	Cellular Processes and Signaling
core	24	Replication and Repair
core	25	Signal Transduction
core	26	Cell Motility
core	27	Metabolism of Terpenoids and Polyketides
core	28	Transport and Catabolism
core	29	Infectious Diseases
core	30	Endocrine System
core	31	Signaling Molecules and Interaction
core	32	Excretory System
core	34	Cancers
core	35	Immune System Diseases
periphery	12	Circulatory System
periphery	23	Sensory System
periphery	36	Nervous System
periphery	37	Immune System

## Sheet: TypeII-KEGG-Overweight
Table S17-8. The Type-II-MP-KEGG list of Overweight (Separated as Core and Periphery Nodes)
Core/Periphery	ID	MP
core	1	Genetic Information Processing
core	2	Metabolism
core	3	Nucleotide Metabolism
core	4	Digestive System
core	5	Enzyme Families
core	6	Poorly Characterized
core	7	Amino Acid Metabolism
core	8	Biosynthesis of Other Secondary Metabolites
core	9	Cell Growth and Death
core	10	Folding, Sorting and Degradation
core	11	Metabolism of Cofactors and Vitamins
core	13	Carbohydrate Metabolism
core	14	Energy Metabolism
core	15	Transcription
core	16	Membrane Transport
core	17	Glycan Biosynthesis and Metabolism
core	18	Translation
core	19	Lipid Metabolism
core	20	Metabolism of Other Amino Acids
core	21	Xenobiotics Biodegradation and Metabolism
core	22	Cellular Processes and Signaling
core	24	Replication and Repair
core	25	Signal Transduction
core	26	Cell Motility
core	27	Metabolism of Terpenoids and Polyketides
core	28	Transport and Catabolism
core	29	Infectious Diseases
core	30	Endocrine System
core	31	Signaling Molecules and Interaction
core	32	Excretory System
core	34	Cancers
periphery	12	Circulatory System
periphery	23	Sensory System
periphery	35	Immune System Diseases
periphery	36	Nervous System
periphery	37	Immune System
