# Supplementary material for: Towards a unified medical microbiome ecology of the OMU for metagenomes and the OTU for microbes
Source: BMC Bioinformatics. 2024 Mar 29;25:137. doi: 10.1186/s12859-023-05591-8 (PMC10979563; doi:10.1186/s12859-023-05591-8)
Supplement: Supplementary file 2 — Additional file 2. Supplementary Tables. [file 12859_2023_5591_MOESM2_ESM.zip › OSI-Tables S4-10-17-Excel-Corrected/Table S4-MFGC-ID-List.xls]

## Sheet: Type-II-eggNOG-Stool
Table S4-1. The Type-II-MFGC-eggNOG list of Stool (Separated as Below-Neutral, Neutral, and Above Neutral)
Groups	ID	MFGC
Below Neutral	19	Carbohydrate transport and metabolism
Below Neutral	22	Cell cycle control, cell division, chromosome partitioning;General function prediction only
Below Neutral	35	Cell motility;Intracellular trafficking, secretion, and vesicular transport
Below Neutral	37	Transcription
Below Neutral	46	Cell wall/membrane/envelope biogenesis;Extracellular structures
Below Neutral	47	Amino acid transport and metabolism;Carbohydrate transport and metabolism;Inorganic ion transport and metabolism;Secondary metabolites biosynthesis, transport and catabolism
Below Neutral	54	Carbohydrate transport and metabolism;Cell wall/membrane/envelope biogenesis;General function prediction only
Below Neutral	55	General function prediction only;Signal transduction mechanisms
Below Neutral	59	Energy production and conversion;Replication, recombination and repair
Below Neutral	62	Function unknown;Intracellular trafficking, secretion, and vesicular transport;Extracellular structures
Below Neutral	64	Cell wall/membrane/envelope biogenesis;Secondary metabolites biosynthesis, transport and catabolism;General function prediction only
Below Neutral	74	Amino acid transport and metabolism;Translation, ribosomal structure and biogenesis
Below Neutral	81	RNA processing and modification
Below Neutral	88	Amino acid transport and metabolism;Carbohydrate transport and metabolism;Inorganic ion transport and metabolism;General function prediction only;Defense mechanisms
Below Neutral	94	Amino acid transport and metabolism
Below Neutral	125	Replication, recombination and repair;General function prediction only;Function unknown
Below Neutral	126	Cytoskeleton
Below Neutral	150	Lipid transport and metabolism;Posttranslational modification, protein turnover, chaperones
Below Neutral	155	Amino acid transport and metabolism;Translation, ribosomal structure and biogenesis;Transcription;General function prediction only
Below Neutral	161	Cell cycle control, cell division, chromosome partitioning
Below Neutral	181	unknown
Below Neutral	183	Carbohydrate transport and metabolism;Replication, recombination and repair;General function prediction only
Below Neutral	206	Amino acid transport and metabolism;Cell motility
Below Neutral	208	Transcription;Function unknown;Signal transduction mechanisms
Below Neutral	209	Amino acid transport and metabolism;Coenzyme transport and metabolism;Inorganic ion transport and metabolism
Below Neutral	210	Translation, ribosomal structure and biogenesis;Replication, recombination and repair
Below Neutral	221	Coenzyme transport and metabolism;Inorganic ion transport and metabolism;General function prediction only
Below Neutral	223	Replication, recombination and repair
Below Neutral	225	Cell cycle control, cell division, chromosome partitioning;Amino acid transport and metabolism
Below Neutral	227	Cell cycle control, cell division, chromosome partitioning;Defense mechanisms
Below Neutral	230	Translation, ribosomal structure and biogenesis;Cell wall/membrane/envelope biogenesis
Below Neutral	234	Lipid transport and metabolism;Secondary metabolites biosynthesis, transport and catabolism;General function prediction only;Function unknown
Below Neutral	245	Amino acid transport and metabolism;Defense mechanisms
Below Neutral	265	Transcription;Replication, recombination and repair
Below Neutral	279	Cell cycle control, cell division, chromosome partitioning;Function unknown;Cytoskeleton
Below Neutral	296	Carbohydrate transport and metabolism;Cell wall/membrane/envelope biogenesis
Below Neutral	309	Secondary metabolites biosynthesis, transport and catabolism;Intracellular trafficking, secretion, and vesicular transport
Below Neutral	313	Amino acid transport and metabolism;Function unknown
Below Neutral	322	Energy production and conversion;General function prediction only
Below Neutral	326	Carbohydrate transport and metabolism;Lipid transport and metabolism;Cell wall/membrane/envelope biogenesis
Below Neutral	327	Coenzyme transport and metabolism;Inorganic ion transport and metabolism
Below Neutral	332	Energy production and conversion;Transcription;General function prediction only
Below Neutral	334	Chromatin structure and dynamics;Transcription;Function unknown
Below Neutral	339	Chromatin structure and dynamics;Cell cycle control, cell division, chromosome partitioning
Below Neutral	345	Coenzyme transport and metabolism;General function prediction only
Below Neutral	357	Carbohydrate transport and metabolism;Intracellular trafficking, secretion, and vesicular transport
Below Neutral	360	Energy production and conversion;Posttranslational modification, protein turnover, chaperones
Neutral	2	Intracellular trafficking, secretion, and vesicular transport
Neutral	3	Translation, ribosomal structure and biogenesis;Transcription;Replication, recombination and repair;Function unknown
Neutral	6	Transcription;Replication, recombination and repair;General function prediction only
Neutral	8	Carbohydrate transport and metabolism;Replication, recombination and repair
Neutral	10	Transcription;Replication, recombination and repair;General function prediction only;Function unknown;Signal transduction mechanisms
Neutral	11	Translation, ribosomal structure and biogenesis
Neutral	12	Coenzyme transport and metabolism;Secondary metabolites biosynthesis, transport and catabolism;General function prediction only
Neutral	14	Energy production and conversion;Inorganic ion transport and metabolism;Function unknown
Neutral	18	Chromatin structure and dynamics;Cell cycle control, cell division, chromosome partitioning;Replication, recombination and repair;Signal transduction mechanisms;Intracellular trafficking, secretion, and vesicular transport
Neutral	20	Energy production and conversion;Cell cycle control, cell division, chromosome partitioning;Posttranslational modification, protein turnover, chaperones
Neutral	24	Transcription;General function prediction only;Signal transduction mechanisms
Neutral	27	Nucleotide transport and metabolism;Transcription;Replication, recombination and repair
Neutral	29	Transcription;Defense mechanisms
Neutral	30	Cell motility
Neutral	31	Lipid transport and metabolism;Replication, recombination and repair;General function prediction only
Neutral	32	Carbohydrate transport and metabolism;Inorganic ion transport and metabolism
Neutral	33	Nucleotide transport and metabolism;General function prediction only
Neutral	34	Nucleotide transport and metabolism;Signal transduction mechanisms
Neutral	36	Signal transduction mechanisms;Defense mechanisms
Neutral	38	Cell motility;Posttranslational modification, protein turnover, chaperones;Signal transduction mechanisms
Neutral	39	Inorganic ion transport and metabolism;Secondary metabolites biosynthesis, transport and catabolism;Defense mechanisms
Neutral	41	Amino acid transport and metabolism;Inorganic ion transport and metabolism;Defense mechanisms
Neutral	44	Cell cycle control, cell division, chromosome partitioning;Transcription;Replication, recombination and repair
Neutral	45	Carbohydrate transport and metabolism;Lipid transport and metabolism
Neutral	48	Nucleotide transport and metabolism;Translation, ribosomal structure and biogenesis
Neutral	49	Energy production and conversion;Amino acid transport and metabolism;Nucleotide transport and metabolism;General function prediction only
Neutral	50	Translation, ribosomal structure and biogenesis;Signal transduction mechanisms
Neutral	52	Cell wall/membrane/envelope biogenesis;Cell motility;Posttranslational modification, protein turnover, chaperones;Intracellular trafficking, secretion, and vesicular transport
Neutral	53	Cell motility;Function unknown;Intracellular trafficking, secretion, and vesicular transport
Neutral	57	Energy production and conversion;Inorganic ion transport and metabolism;General function prediction only
Neutral	61	Carbohydrate transport and metabolism;Cell wall/membrane/envelope biogenesis;Function unknown
Neutral	66	Cell motility;Inorganic ion transport and metabolism;Signal transduction mechanisms
Neutral	68	Amino acid transport and metabolism;General function prediction only;Function unknown
Neutral	69	Carbohydrate transport and metabolism;Transcription;Signal transduction mechanisms
Neutral	70	Coenzyme transport and metabolism;Lipid transport and metabolism;Secondary metabolites biosynthesis, transport and catabolism
Neutral	72	Carbohydrate transport and metabolism;Transcription
Neutral	73	Posttranslational modification, protein turnover, chaperones;Inorganic ion transport and metabolism;General function prediction only
Neutral	75	Amino acid transport and metabolism;Carbohydrate transport and metabolism;General function prediction only
Neutral	76	Coenzyme transport and metabolism;Lipid transport and metabolism;Function unknown
Neutral	79	Lipid transport and metabolism;Translation, ribosomal structure and biogenesis;Cell wall/membrane/envelope biogenesis
Neutral	80	Chromatin structure and dynamics
Neutral	82	Nucleotide transport and metabolism;Lipid transport and metabolism
Neutral	83	Transcription;Signal transduction mechanisms
Neutral	84	Replication, recombination and repair;Inorganic ion transport and metabolism;Secondary metabolites biosynthesis, transport and catabolism
Neutral	85	Cell motility;Secondary metabolites biosynthesis, transport and catabolism
Neutral	86	Amino acid transport and metabolism;Signal transduction mechanisms
Neutral	87	Coenzyme transport and metabolism;Replication, recombination and repair
Neutral	90	Energy production and conversion;Function unknown
Neutral	91	Carbohydrate transport and metabolism;Coenzyme transport and metabolism;General function prediction only
Neutral	92	Posttranslational modification, protein turnover, chaperones
Neutral	93	Replication, recombination and repair;Defense mechanisms
Neutral	95	Chromatin structure and dynamics;Secondary metabolites biosynthesis, transport and catabolism
Neutral	96	Cell cycle control, cell division, chromosome partitioning;Replication, recombination and repair;General function prediction only
Neutral	98	Posttranslational modification, protein turnover, chaperones;Cytoskeleton
Neutral	99	Function unknown;Defense mechanisms
Neutral	100	Cell cycle control, cell division, chromosome partitioning;Posttranslational modification, protein turnover, chaperones
Neutral	102	Amino acid transport and metabolism;Secondary metabolites biosynthesis, transport and catabolism;General function prediction only
Neutral	104	Carbohydrate transport and metabolism;General function prediction only
Neutral	105	Energy production and conversion;Coenzyme transport and metabolism;Function unknown
Neutral	109	Energy production and conversion
Neutral	110	RNA processing and modification;Replication, recombination and repair
Neutral	112	Transcription;Replication, recombination and repair;Defense mechanisms
Neutral	114	Cell cycle control, cell division, chromosome partitioning;Transcription;Signal transduction mechanisms
Neutral	115	Amino acid transport and metabolism;Cell wall/membrane/envelope biogenesis
Neutral	116	Intracellular trafficking, secretion, and vesicular transport;Nuclear structure
Neutral	117	Cell wall/membrane/envelope biogenesis
Neutral	118	Amino acid transport and metabolism;General function prediction only
Neutral	119	Extracellular structures
Neutral	121	Coenzyme transport and metabolism
Neutral	122	Energy production and conversion;General function prediction only;Function unknown
Neutral	124	Transcription;Posttranslational modification, protein turnover, chaperones;Signal transduction mechanisms
Neutral	127	Replication, recombination and repair;Function unknown
Neutral	128	Amino acid transport and metabolism;Inorganic ion transport and metabolism
Neutral	129	Transcription;Cell motility;Signal transduction mechanisms
Neutral	130	Secondary metabolites biosynthesis, transport and catabolism
Neutral	131	Nuclear structure
Neutral	132	Coenzyme transport and metabolism;Transcription
Neutral	133	Energy production and conversion;Carbohydrate transport and metabolism
Neutral	134	Cell cycle control, cell division, chromosome partitioning;Signal transduction mechanisms
Neutral	135	Carbohydrate transport and metabolism;Function unknown
Neutral	136	Intracellular trafficking, secretion, and vesicular transport;Extracellular structures
Neutral	137	Nucleotide transport and metabolism;Secondary metabolites biosynthesis, transport and catabolism
Neutral	139	Transcription;Replication, recombination and repair;General function prediction only;Signal transduction mechanisms
Neutral	140	RNA processing and modification;Translation, ribosomal structure and biogenesis
Neutral	142	RNA processing and modification;Signal transduction mechanisms
Neutral	144	Cell cycle control, cell division, chromosome partitioning;General function prediction only;Signal transduction mechanisms;Cytoskeleton
Neutral	145	Amino acid transport and metabolism;Carbohydrate transport and metabolism;Function unknown
Neutral	147	Cell motility;Posttranslational modification, protein turnover, chaperones;Intracellular trafficking, secretion, and vesicular transport
Neutral	148	Energy production and conversion;Inorganic ion transport and metabolism
Neutral	149	Energy production and conversion;Posttranslational modification, protein turnover, chaperones;Defense mechanisms
Neutral	152	Lipid transport and metabolism;Cell motility;Intracellular trafficking, secretion, and vesicular transport
Neutral	154	Energy production and conversion;Carbohydrate transport and metabolism;Coenzyme transport and metabolism;General function prediction only
Neutral	156	Cell cycle control, cell division, chromosome partitioning;Function unknown
Neutral	159	Amino acid transport and metabolism;Carbohydrate transport and metabolism;Inorganic ion transport and metabolism
Neutral	160	Carbohydrate transport and metabolism;Cell wall/membrane/envelope biogenesis;Inorganic ion transport and metabolism
Neutral	162	Lipid transport and metabolism;Secondary metabolites biosynthesis, transport and catabolism
Neutral	163	Translation, ribosomal structure and biogenesis;Cell wall/membrane/envelope biogenesis;Function unknown
Neutral	167	Carbohydrate transport and metabolism;Defense mechanisms
Neutral	168	Carbohydrate transport and metabolism;Posttranslational modification, protein turnover, chaperones
Neutral	170	Energy production and conversion;Replication, recombination and repair;General function prediction only
Neutral	172	Nucleotide transport and metabolism;Translation, ribosomal structure and biogenesis;General function prediction only
Neutral	176	Cell cycle control, cell division, chromosome partitioning;Cytoskeleton
Neutral	177	Replication, recombination and repair;Cell wall/membrane/envelope biogenesis
Neutral	179	Coenzyme transport and metabolism;Function unknown
Neutral	180	Carbohydrate transport and metabolism;Secondary metabolites biosynthesis, transport and catabolism
Neutral	182	Translation, ribosomal structure and biogenesis;Replication, recombination and repair;General function prediction only
Neutral	185	Cell wall/membrane/envelope biogenesis;General function prediction only;Function unknown
Neutral	187	Cell wall/membrane/envelope biogenesis;Cell motility
Neutral	189	Energy production and conversion;Inorganic ion transport and metabolism;Defense mechanisms
Neutral	191	Amino acid transport and metabolism;Transcription
Neutral	192	RNA processing and modification;Function unknown
Neutral	193	General function prediction only;Defense mechanisms
Neutral	195	Translation, ribosomal structure and biogenesis;Transcription;Replication, recombination and repair
Neutral	196	Posttranslational modification, protein turnover, chaperones;Inorganic ion transport and metabolism;General function prediction only;Function unknown
Neutral	197	Transcription;Intracellular trafficking, secretion, and vesicular transport
Neutral	200	Translation, ribosomal structure and biogenesis;General function prediction only
Neutral	201	Secondary metabolites biosynthesis, transport and catabolism;Function unknown;Signal transduction mechanisms
Neutral	204	Nucleotide transport and metabolism;Carbohydrate transport and metabolism
Neutral	212	General function prediction only;Intracellular trafficking, secretion, and vesicular transport
Neutral	213	Transcription;Secondary metabolites biosynthesis, transport and catabolism;Signal transduction mechanisms
Neutral	215	Cell cycle control, cell division, chromosome partitioning;Carbohydrate transport and metabolism
Neutral	217	Amino acid transport and metabolism;Secondary metabolites biosynthesis, transport and catabolism
Neutral	218	Function unknown;Cytoskeleton
Neutral	224	Translation, ribosomal structure and biogenesis;Transcription
Neutral	231	Intracellular trafficking, secretion, and vesicular transport;Defense mechanisms
Neutral	232	Energy production and conversion;Signal transduction mechanisms
Neutral	237	Cell wall/membrane/envelope biogenesis;Signal transduction mechanisms
Neutral	238	General function prediction only;Function unknown;Signal transduction mechanisms
Neutral	239	Amino acid transport and metabolism;Translation, ribosomal structure and biogenesis;Cell wall/membrane/envelope biogenesis
Neutral	240	Signal transduction mechanisms
Neutral	241	Amino acid transport and metabolism;Intracellular trafficking, secretion, and vesicular transport
Neutral	243	Nucleotide transport and metabolism;Carbohydrate transport and metabolism;General function prediction only
Neutral	244	Amino acid transport and metabolism;Carbohydrate transport and metabolism;Cell motility;Inorganic ion transport and metabolism;General function prediction only
Neutral	246	Inorganic ion transport and metabolism;Secondary metabolites biosynthesis, transport and catabolism;General function prediction only
Neutral	248	Lipid transport and metabolism;Function unknown
Neutral	249	Transcription;General function prediction only;Function unknown
Neutral	251	Cell wall/membrane/envelope biogenesis;Cell motility;Intracellular trafficking, secretion, and vesicular transport
Neutral	254	Lipid transport and metabolism
Neutral	255	Translation, ribosomal structure and biogenesis;Posttranslational modification, protein turnover, chaperones
Neutral	261	Nucleotide transport and metabolism;Posttranslational modification, protein turnover, chaperones
Neutral	264	Lipid transport and metabolism;Inorganic ion transport and metabolism
Neutral	266	Cell motility;Signal transduction mechanisms;Intracellular trafficking, secretion, and vesicular transport
Neutral	269	Cell cycle control, cell division, chromosome partitioning;Cell wall/membrane/envelope biogenesis
Neutral	270	Transcription;Signal transduction mechanisms;Intracellular trafficking, secretion, and vesicular transport
Neutral	272	Cell motility;Posttranslational modification, protein turnover, chaperones;Function unknown;Intracellular trafficking, secretion, and vesicular transport
Neutral	276	Nucleotide transport and metabolism;General function prediction only;Function unknown
Neutral	277	Cell cycle control, cell division, chromosome partitioning;Nucleotide transport and metabolism
Neutral	283	Posttranslational modification, protein turnover, chaperones;Inorganic ion transport and metabolism;Function unknown
Neutral	284	Energy production and conversion;Secondary metabolites biosynthesis, transport and catabolism
Neutral	286	Cell cycle control, cell division, chromosome partitioning;Posttranslational modification, protein turnover, chaperones;Cytoskeleton
Neutral	288	Amino acid transport and metabolism;Carbohydrate transport and metabolism;General function prediction only;Function unknown
Neutral	289	Inorganic ion transport and metabolism
Neutral	290	Nucleotide transport and metabolism;Inorganic ion transport and metabolism
Neutral	291	Amino acid transport and metabolism;Carbohydrate transport and metabolism;Inorganic ion transport and metabolism;General function prediction only
Neutral	292	Carbohydrate transport and metabolism;Cell motility
Neutral	293	Carbohydrate transport and metabolism;Inorganic ion transport and metabolism;Signal transduction mechanisms
Neutral	295	Amino acid transport and metabolism;Translation, ribosomal structure and biogenesis;Function unknown
Neutral	297	Chromatin structure and dynamics;Transcription;Replication, recombination and repair
Neutral	298	Energy production and conversion;Carbohydrate transport and metabolism;General function prediction only
Neutral	300	Energy production and conversion;Coenzyme transport and metabolism
Neutral	301	Coenzyme transport and metabolism;Posttranslational modification, protein turnover, chaperones
Neutral	302	Chromatin structure and dynamics;Energy production and conversion
Neutral	304	Energy production and conversion;Amino acid transport and metabolism;Coenzyme transport and metabolism
Neutral	305	Energy production and conversion;Nucleotide transport and metabolism
Neutral	308	Transcription;Replication, recombination and repair;Signal transduction mechanisms
Neutral	314	Energy production and conversion;Lipid transport and metabolism
Neutral	315	Chromatin structure and dynamics;Replication, recombination and repair
Neutral	317	Posttranslational modification, protein turnover, chaperones;Function unknown;Intracellular trafficking, secretion, and vesicular transport
Neutral	323	Transcription;Inorganic ion transport and metabolism
Neutral	328	Nucleotide transport and metabolism;Function unknown
Neutral	331	Carbohydrate transport and metabolism;Cell motility;Signal transduction mechanisms
Neutral	333	Amino acid transport and metabolism;Carbohydrate transport and metabolism;Lipid transport and metabolism;Inorganic ion transport and metabolism;General function prediction only
Neutral	335	Lipid transport and metabolism;Cell wall/membrane/envelope biogenesis;Secondary metabolites biosynthesis, transport and catabolism;General function prediction only
Neutral	337	Amino acid transport and metabolism;Nucleotide transport and metabolism;Inorganic ion transport and metabolism
Neutral	338	Secondary metabolites biosynthesis, transport and catabolism;General function prediction only;Function unknown
Neutral	340	Chromatin structure and dynamics;Function unknown
Neutral	342	Inorganic ion transport and metabolism;Defense mechanisms
Neutral	343	Nucleotide transport and metabolism;Coenzyme transport and metabolism
Neutral	346	Secondary metabolites biosynthesis, transport and catabolism;Signal transduction mechanisms
Neutral	347	Carbohydrate transport and metabolism;Signal transduction mechanisms
Neutral	348	Transcription;General function prediction only
Neutral	349	Transcription;Secondary metabolites biosynthesis, transport and catabolism;General function prediction only
Neutral	351	Amino acid transport and metabolism;Nucleotide transport and metabolism;Cell wall/membrane/envelope biogenesis
Neutral	353	Lipid transport and metabolism;Secondary metabolites biosynthesis, transport and catabolism;General function prediction only
Neutral	354	Posttranslational modification, protein turnover, chaperones;Signal transduction mechanisms
Neutral	355	Posttranslational modification, protein turnover, chaperones;General function prediction only
Neutral	356	Inorganic ion transport and metabolism;Secondary metabolites biosynthesis, transport and catabolism
Neutral	358	Cell wall/membrane/envelope biogenesis;General function prediction only
Neutral	359	Transcription;Cell wall/membrane/envelope biogenesis;Signal transduction mechanisms
Neutral	361	Inorganic ion transport and metabolism;Signal transduction mechanisms
Neutral	362	Cell motility;General function prediction only;Signal transduction mechanisms
Above Neutral	4	Chromatin structure and dynamics;Cell cycle control, cell division, chromosome partitioning;Replication, recombination and repair
Above Neutral	7	Energy production and conversion;Amino acid transport and metabolism;General function prediction only
Above Neutral	9	Translation, ribosomal structure and biogenesis;Transcription;General function prediction only
Above Neutral	13	Inorganic ion transport and metabolism;Function unknown
Above Neutral	15	General function prediction only;Function unknown;Intracellular trafficking, secretion, and vesicular transport
Above Neutral	16	Energy production and conversion;Transcription;Inorganic ion transport and metabolism;Signal transduction mechanisms;Defense mechanisms
Above Neutral	17	Chromatin structure and dynamics;Transcription;Posttranslational modification, protein turnover, chaperones
Above Neutral	21	Cell wall/membrane/envelope biogenesis;Function unknown;Intracellular trafficking, secretion, and vesicular transport
Above Neutral	25	Nucleotide transport and metabolism;Cell wall/membrane/envelope biogenesis
Above Neutral	26	Carbohydrate transport and metabolism;Coenzyme transport and metabolism
Above Neutral	40	Cell wall/membrane/envelope biogenesis;Inorganic ion transport and metabolism
Above Neutral	42	Energy production and conversion;Posttranslational modification, protein turnover, chaperones;Function unknown
Above Neutral	43	Function unknown;Signal transduction mechanisms
Above Neutral	51	Energy production and conversion;Amino acid transport and metabolism;Coenzyme transport and metabolism;General function prediction only
Above Neutral	56	Translation, ribosomal structure and biogenesis;Inorganic ion transport and metabolism
Above Neutral	58	Amino acid transport and metabolism;Posttranslational modification, protein turnover, chaperones
Above Neutral	60	Amino acid transport and metabolism;Replication, recombination and repair
Above Neutral	63	Replication, recombination and repair;General function prediction only;Signal transduction mechanisms
Above Neutral	65	Carbohydrate transport and metabolism;Transcription;Function unknown
Above Neutral	67	Cell wall/membrane/envelope biogenesis;Posttranslational modification, protein turnover, chaperones
Above Neutral	71	Replication, recombination and repair;General function prediction only
Above Neutral	77	Cell wall/membrane/envelope biogenesis;Cell motility;Posttranslational modification, protein turnover, chaperones
Above Neutral	78	Coenzyme transport and metabolism;Translation, ribosomal structure and biogenesis
Above Neutral	89	Cell motility;General function prediction only
Above Neutral	97	Cell wall/membrane/envelope biogenesis;Intracellular trafficking, secretion, and vesicular transport
Above Neutral	101	Lipid transport and metabolism;Cell wall/membrane/envelope biogenesis
Above Neutral	103	Cell cycle control, cell division, chromosome partitioning;Transcription
Above Neutral	106	Cell cycle control, cell division, chromosome partitioning;Cell motility
Above Neutral	107	Secondary metabolites biosynthesis, transport and catabolism;Defense mechanisms
Above Neutral	108	Amino acid transport and metabolism;Cell wall/membrane/envelope biogenesis;Function unknown
Above Neutral	111	Amino acid transport and metabolism;Coenzyme transport and metabolism;General function prediction only
Above Neutral	113	Lipid transport and metabolism;Cell wall/membrane/envelope biogenesis;General function prediction only
Above Neutral	120	Energy production and conversion;Amino acid transport and metabolism
Above Neutral	123	RNA processing and modification;Cell cycle control, cell division, chromosome partitioning;Transcription
Above Neutral	138	Amino acid transport and metabolism;Coenzyme transport and metabolism
Above Neutral	141	Chromatin structure and dynamics;Transcription
Above Neutral	143	Signal transduction mechanisms;Intracellular trafficking, secretion, and vesicular transport
Above Neutral	151	Cell wall/membrane/envelope biogenesis;Function unknown
Above Neutral	157	Transcription;Inorganic ion transport and metabolism;General function prediction only
Above Neutral	164	Amino acid transport and metabolism;Carbohydrate transport and metabolism;Lipid transport and metabolism;Inorganic ion transport and metabolism;Secondary metabolites biosynthesis, transport and catabolism;General function prediction only
Above Neutral	165	Chromatin structure and dynamics;General function prediction only
Above Neutral	166	General function prediction only
Above Neutral	169	Posttranslational modification, protein turnover, chaperones;Secondary metabolites biosynthesis, transport and catabolism;General function prediction only
Above Neutral	171	Lipid transport and metabolism;Cell motility;General function prediction only
Above Neutral	175	Amino acid transport and metabolism;Coenzyme transport and metabolism;Translation, ribosomal structure and biogenesis
Above Neutral	178	Cell wall/membrane/envelope biogenesis;Inorganic ion transport and metabolism;Function unknown
Above Neutral	184	Lipid transport and metabolism;Cell wall/membrane/envelope biogenesis;Function unknown
Above Neutral	186	Nucleotide transport and metabolism;Carbohydrate transport and metabolism;Posttranslational modification, protein turnover, chaperones
Above Neutral	188	Secondary metabolites biosynthesis, transport and catabolism;General function prediction only
Above Neutral	190	Posttranslational modification, protein turnover, chaperones;Function unknown
Above Neutral	194	Lipid transport and metabolism;General function prediction only
Above Neutral	198	Energy production and conversion;Transcription
Above Neutral	199	Carbohydrate transport and metabolism;Translation, ribosomal structure and biogenesis;Cell wall/membrane/envelope biogenesis
Above Neutral	205	Secondary metabolites biosynthesis, transport and catabolism;Function unknown
Above Neutral	207	Energy production and conversion;Coenzyme transport and metabolism;Posttranslational modification, protein turnover, chaperones
Above Neutral	211	Energy production and conversion;Coenzyme transport and metabolism;General function prediction only
Above Neutral	214	Amino acid transport and metabolism;Lipid transport and metabolism
Above Neutral	219	Lipid transport and metabolism;Posttranslational modification, protein turnover, chaperones;Function unknown
Above Neutral	226	Amino acid transport and metabolism;Carbohydrate transport and metabolism;Inorganic ion transport and metabolism;General function prediction only;Function unknown
Above Neutral	235	Replication, recombination and repair;Inorganic ion transport and metabolism
Above Neutral	247	Coenzyme transport and metabolism;Transcription;General function prediction only
Above Neutral	250	Amino acid transport and metabolism;Nucleotide transport and metabolism
Above Neutral	252	Transcription;Cell motility;Intracellular trafficking, secretion, and vesicular transport
Above Neutral	253	Posttranslational modification, protein turnover, chaperones;Intracellular trafficking, secretion, and vesicular transport
Above Neutral	256	Transcription;Inorganic ion transport and metabolism;Signal transduction mechanisms
Above Neutral	257	Carbohydrate transport and metabolism;General function prediction only;Signal transduction mechanisms
Above Neutral	258	Energy production and conversion;Carbohydrate transport and metabolism;Cell wall/membrane/envelope biogenesis
Above Neutral	259	Transcription;Signal transduction mechanisms;Defense mechanisms
Above Neutral	260	Amino acid transport and metabolism;General function prediction only;Signal transduction mechanisms
Above Neutral	262	Coenzyme transport and metabolism;Replication, recombination and repair;General function prediction only
Above Neutral	267	Lipid transport and metabolism;Transcription
Above Neutral	268	Cell cycle control, cell division, chromosome partitioning;Inorganic ion transport and metabolism
Above Neutral	271	Translation, ribosomal structure and biogenesis;Cell wall/membrane/envelope biogenesis;General function prediction only
Above Neutral	273	Posttranslational modification, protein turnover, chaperones;Inorganic ion transport and metabolism
Above Neutral	274	Cell motility;General function prediction only;Intracellular trafficking, secretion, and vesicular transport
Above Neutral	275	Coenzyme transport and metabolism;Cell wall/membrane/envelope biogenesis
Above Neutral	278	Nucleotide transport and metabolism;Transcription;Signal transduction mechanisms
Above Neutral	280	Transcription;Secondary metabolites biosynthesis, transport and catabolism
Above Neutral	281	Amino acid transport and metabolism;Inorganic ion transport and metabolism;General function prediction only
Above Neutral	282	Coenzyme transport and metabolism;Lipid transport and metabolism
Above Neutral	285	Carbohydrate transport and metabolism;Function unknown;Signal transduction mechanisms
Above Neutral	294	Coenzyme transport and metabolism;Secondary metabolites biosynthesis, transport and catabolism
Above Neutral	299	Coenzyme transport and metabolism;Inorganic ion transport and metabolism;Defense mechanisms
Above Neutral	303	Function unknown;Intracellular trafficking, secretion, and vesicular transport
Above Neutral	306	Inorganic ion transport and metabolism;General function prediction only;Defense mechanisms
Above Neutral	311	Cell cycle control, cell division, chromosome partitioning;Intracellular trafficking, secretion, and vesicular transport
Above Neutral	319	Nucleotide transport and metabolism;Transcription
Above Neutral	320	Cell wall/membrane/envelope biogenesis;Function unknown;Defense mechanisms
Above Neutral	321	Cell motility;Inorganic ion transport and metabolism;Signal transduction mechanisms;Intracellular trafficking, secretion, and vesicular transport
Above Neutral	324	Cell cycle control, cell division, chromosome partitioning;Replication, recombination and repair
Above Neutral	325	Posttranslational modification, protein turnover, chaperones;General function prediction only;Intracellular trafficking, secretion, and vesicular transport
Above Neutral	329	Cell cycle control, cell division, chromosome partitioning;Translation, ribosomal structure and biogenesis
Above Neutral	330	Posttranslational modification, protein turnover, chaperones;Defense mechanisms
Above Neutral	336	Translation, ribosomal structure and biogenesis;Function unknown
Above Neutral	341	Carbohydrate transport and metabolism;Coenzyme transport and metabolism;Lipid transport and metabolism
Above Neutral	344	Lipid transport and metabolism;Signal transduction mechanisms
Above Neutral	350	Inorganic ion transport and metabolism;Function unknown;Signal transduction mechanisms
Above Neutral	352	Transcription;Posttranslational modification, protein turnover, chaperones

## Sheet: Type-II-eggNOG-Lean
Table S4-2. The Type-II-MFGC-eggNOG list of Lean (Separated as Below-Neutral, Neutral, and Above Neutral)
Groups	ID	MFGC
Below Neutral	19	Carbohydrate transport and metabolism
Below Neutral	22	Cell cycle control, cell division, chromosome partitioning;General function prediction only
Below Neutral	27	Nucleotide transport and metabolism;Transcription;Replication, recombination and repair
Below Neutral	32	Carbohydrate transport and metabolism;Inorganic ion transport and metabolism
Below Neutral	47	Amino acid transport and metabolism;Carbohydrate transport and metabolism;Inorganic ion transport and metabolism;Secondary metabolites biosynthesis, transport and catabolism
Below Neutral	54	Carbohydrate transport and metabolism;Cell wall/membrane/envelope biogenesis;General function prediction only
Below Neutral	55	General function prediction only;Signal transduction mechanisms
Below Neutral	58	Amino acid transport and metabolism;Posttranslational modification, protein turnover, chaperones
Below Neutral	62	Function unknown;Intracellular trafficking, secretion, and vesicular transport;Extracellular structures
Below Neutral	64	Cell wall/membrane/envelope biogenesis;Secondary metabolites biosynthesis, transport and catabolism;General function prediction only
Below Neutral	68	Amino acid transport and metabolism;General function prediction only;Function unknown
Below Neutral	74	Amino acid transport and metabolism;Translation, ribosomal structure and biogenesis
Below Neutral	78	Coenzyme transport and metabolism;Translation, ribosomal structure and biogenesis
Below Neutral	88	Amino acid transport and metabolism;Carbohydrate transport and metabolism;Inorganic ion transport and metabolism;General function prediction only;Defense mechanisms
Below Neutral	92	Posttranslational modification, protein turnover, chaperones
Below Neutral	124	Transcription;Posttranslational modification, protein turnover, chaperones;Signal transduction mechanisms
Below Neutral	126	Cytoskeleton
Below Neutral	150	Lipid transport and metabolism;Posttranslational modification, protein turnover, chaperones
Below Neutral	155	Amino acid transport and metabolism;Translation, ribosomal structure and biogenesis;Transcription;General function prediction only
Below Neutral	161	Cell cycle control, cell division, chromosome partitioning
Below Neutral	175	Amino acid transport and metabolism;Coenzyme transport and metabolism;Translation, ribosomal structure and biogenesis
Below Neutral	176	Cell cycle control, cell division, chromosome partitioning;Cytoskeleton
Below Neutral	181	unknown
Below Neutral	183	Carbohydrate transport and metabolism;Replication, recombination and repair;General function prediction only
Below Neutral	193	General function prediction only;Defense mechanisms
Below Neutral	205	Secondary metabolites biosynthesis, transport and catabolism;Function unknown
Below Neutral	208	Transcription;Function unknown;Signal transduction mechanisms
Below Neutral	221	Coenzyme transport and metabolism;Inorganic ion transport and metabolism;General function prediction only
Below Neutral	222	Transcription;Cell wall/membrane/envelope biogenesis
Below Neutral	223	Replication, recombination and repair
Below Neutral	227	Cell cycle control, cell division, chromosome partitioning;Defense mechanisms
Below Neutral	230	Translation, ribosomal structure and biogenesis;Cell wall/membrane/envelope biogenesis
Below Neutral	233	Cell motility;Posttranslational modification, protein turnover, chaperones
Below Neutral	234	Lipid transport and metabolism;Secondary metabolites biosynthesis, transport and catabolism;General function prediction only;Function unknown
Below Neutral	239	Amino acid transport and metabolism;Translation, ribosomal structure and biogenesis;Cell wall/membrane/envelope biogenesis
Below Neutral	257	Carbohydrate transport and metabolism;General function prediction only;Signal transduction mechanisms
Below Neutral	262	Coenzyme transport and metabolism;Replication, recombination and repair;General function prediction only
Below Neutral	265	Transcription;Replication, recombination and repair
Below Neutral	310	Translation, ribosomal structure and biogenesis;Intracellular trafficking, secretion, and vesicular transport
Below Neutral	318	Replication, recombination and repair;Posttranslational modification, protein turnover, chaperones
Below Neutral	322	Energy production and conversion;General function prediction only
Below Neutral	326	Carbohydrate transport and metabolism;Lipid transport and metabolism;Cell wall/membrane/envelope biogenesis
Below Neutral	327	Coenzyme transport and metabolism;Inorganic ion transport and metabolism
Below Neutral	334	Chromatin structure and dynamics;Transcription;Function unknown
Below Neutral	339	Chromatin structure and dynamics;Cell cycle control, cell division, chromosome partitioning
Below Neutral	345	Coenzyme transport and metabolism;General function prediction only
Below Neutral	351	Amino acid transport and metabolism;Nucleotide transport and metabolism;Cell wall/membrane/envelope biogenesis
Below Neutral	357	Carbohydrate transport and metabolism;Intracellular trafficking, secretion, and vesicular transport
Below Neutral	360	Energy production and conversion;Posttranslational modification, protein turnover, chaperones
Neutral	3	Translation, ribosomal structure and biogenesis;Transcription;Replication, recombination and repair;Function unknown
Neutral	5	Defense mechanisms
Neutral	6	Transcription;Replication, recombination and repair;General function prediction only
Neutral	8	Carbohydrate transport and metabolism;Replication, recombination and repair
Neutral	11	Translation, ribosomal structure and biogenesis
Neutral	12	Coenzyme transport and metabolism;Secondary metabolites biosynthesis, transport and catabolism;General function prediction only
Neutral	14	Energy production and conversion;Inorganic ion transport and metabolism;Function unknown
Neutral	20	Energy production and conversion;Cell cycle control, cell division, chromosome partitioning;Posttranslational modification, protein turnover, chaperones
Neutral	24	Transcription;General function prediction only;Signal transduction mechanisms
Neutral	28	Amino acid transport and metabolism;Transcription;Function unknown
Neutral	30	Cell motility
Neutral	31	Lipid transport and metabolism;Replication, recombination and repair;General function prediction only
Neutral	33	Nucleotide transport and metabolism;General function prediction only
Neutral	34	Nucleotide transport and metabolism;Signal transduction mechanisms
Neutral	36	Signal transduction mechanisms;Defense mechanisms
Neutral	37	Transcription
Neutral	38	Cell motility;Posttranslational modification, protein turnover, chaperones;Signal transduction mechanisms
Neutral	39	Inorganic ion transport and metabolism;Secondary metabolites biosynthesis, transport and catabolism;Defense mechanisms
Neutral	41	Amino acid transport and metabolism;Inorganic ion transport and metabolism;Defense mechanisms
Neutral	46	Cell wall/membrane/envelope biogenesis;Extracellular structures
Neutral	48	Nucleotide transport and metabolism;Translation, ribosomal structure and biogenesis
Neutral	49	Energy production and conversion;Amino acid transport and metabolism;Nucleotide transport and metabolism;General function prediction only
Neutral	50	Translation, ribosomal structure and biogenesis;Signal transduction mechanisms
Neutral	51	Energy production and conversion;Amino acid transport and metabolism;Coenzyme transport and metabolism;General function prediction only
Neutral	52	Cell wall/membrane/envelope biogenesis;Cell motility;Posttranslational modification, protein turnover, chaperones;Intracellular trafficking, secretion, and vesicular transport
Neutral	53	Cell motility;Function unknown;Intracellular trafficking, secretion, and vesicular transport
Neutral	56	Translation, ribosomal structure and biogenesis;Inorganic ion transport and metabolism
Neutral	57	Energy production and conversion;Inorganic ion transport and metabolism;General function prediction only
Neutral	59	Energy production and conversion;Replication, recombination and repair
Neutral	65	Carbohydrate transport and metabolism;Transcription;Function unknown
Neutral	66	Cell motility;Inorganic ion transport and metabolism;Signal transduction mechanisms
Neutral	69	Carbohydrate transport and metabolism;Transcription;Signal transduction mechanisms
Neutral	70	Coenzyme transport and metabolism;Lipid transport and metabolism;Secondary metabolites biosynthesis, transport and catabolism
Neutral	72	Carbohydrate transport and metabolism;Transcription
Neutral	73	Posttranslational modification, protein turnover, chaperones;Inorganic ion transport and metabolism;General function prediction only
Neutral	75	Amino acid transport and metabolism;Carbohydrate transport and metabolism;General function prediction only
Neutral	76	Coenzyme transport and metabolism;Lipid transport and metabolism;Function unknown
Neutral	79	Lipid transport and metabolism;Translation, ribosomal structure and biogenesis;Cell wall/membrane/envelope biogenesis
Neutral	80	Chromatin structure and dynamics
Neutral	81	RNA processing and modification
Neutral	82	Nucleotide transport and metabolism;Lipid transport and metabolism
Neutral	83	Transcription;Signal transduction mechanisms
Neutral	84	Replication, recombination and repair;Inorganic ion transport and metabolism;Secondary metabolites biosynthesis, transport and catabolism
Neutral	86	Amino acid transport and metabolism;Signal transduction mechanisms
Neutral	87	Coenzyme transport and metabolism;Replication, recombination and repair
Neutral	90	Energy production and conversion;Function unknown
Neutral	91	Carbohydrate transport and metabolism;Coenzyme transport and metabolism;General function prediction only
Neutral	93	Replication, recombination and repair;Defense mechanisms
Neutral	94	Amino acid transport and metabolism
Neutral	95	Chromatin structure and dynamics;Secondary metabolites biosynthesis, transport and catabolism
Neutral	98	Posttranslational modification, protein turnover, chaperones;Cytoskeleton
Neutral	100	Cell cycle control, cell division, chromosome partitioning;Posttranslational modification, protein turnover, chaperones
Neutral	102	Amino acid transport and metabolism;Secondary metabolites biosynthesis, transport and catabolism;General function prediction only
Neutral	104	Carbohydrate transport and metabolism;General function prediction only
Neutral	105	Energy production and conversion;Coenzyme transport and metabolism;Function unknown
Neutral	107	Secondary metabolites biosynthesis, transport and catabolism;Defense mechanisms
Neutral	109	Energy production and conversion
Neutral	110	RNA processing and modification;Replication, recombination and repair
Neutral	114	Cell cycle control, cell division, chromosome partitioning;Transcription;Signal transduction mechanisms
Neutral	116	Intracellular trafficking, secretion, and vesicular transport;Nuclear structure
Neutral	118	Amino acid transport and metabolism;General function prediction only
Neutral	119	Extracellular structures
Neutral	121	Coenzyme transport and metabolism
Neutral	122	Energy production and conversion;General function prediction only;Function unknown
Neutral	127	Replication, recombination and repair;Function unknown
Neutral	128	Amino acid transport and metabolism;Inorganic ion transport and metabolism
Neutral	129	Transcription;Cell motility;Signal transduction mechanisms
Neutral	130	Secondary metabolites biosynthesis, transport and catabolism
Neutral	131	Nuclear structure
Neutral	133	Energy production and conversion;Carbohydrate transport and metabolism
Neutral	134	Cell cycle control, cell division, chromosome partitioning;Signal transduction mechanisms
Neutral	135	Carbohydrate transport and metabolism;Function unknown
Neutral	136	Intracellular trafficking, secretion, and vesicular transport;Extracellular structures
Neutral	137	Nucleotide transport and metabolism;Secondary metabolites biosynthesis, transport and catabolism
Neutral	139	Transcription;Replication, recombination and repair;General function prediction only;Signal transduction mechanisms
Neutral	140	RNA processing and modification;Translation, ribosomal structure and biogenesis
Neutral	142	RNA processing and modification;Signal transduction mechanisms
Neutral	146	Replication, recombination and repair;Intracellular trafficking, secretion, and vesicular transport
Neutral	147	Cell motility;Posttranslational modification, protein turnover, chaperones;Intracellular trafficking, secretion, and vesicular transport
Neutral	148	Energy production and conversion;Inorganic ion transport and metabolism
Neutral	149	Energy production and conversion;Posttranslational modification, protein turnover, chaperones;Defense mechanisms
Neutral	151	Cell wall/membrane/envelope biogenesis;Function unknown
Neutral	152	Lipid transport and metabolism;Cell motility;Intracellular trafficking, secretion, and vesicular transport
Neutral	153	Transcription;Function unknown
Neutral	154	Energy production and conversion;Carbohydrate transport and metabolism;Coenzyme transport and metabolism;General function prediction only
Neutral	156	Cell cycle control, cell division, chromosome partitioning;Function unknown
Neutral	157	Transcription;Inorganic ion transport and metabolism;General function prediction only
Neutral	159	Amino acid transport and metabolism;Carbohydrate transport and metabolism;Inorganic ion transport and metabolism
Neutral	160	Carbohydrate transport and metabolism;Cell wall/membrane/envelope biogenesis;Inorganic ion transport and metabolism
Neutral	162	Lipid transport and metabolism;Secondary metabolites biosynthesis, transport and catabolism
Neutral	163	Translation, ribosomal structure and biogenesis;Cell wall/membrane/envelope biogenesis;Function unknown
Neutral	165	Chromatin structure and dynamics;General function prediction only
Neutral	167	Carbohydrate transport and metabolism;Defense mechanisms
Neutral	168	Carbohydrate transport and metabolism;Posttranslational modification, protein turnover, chaperones
Neutral	169	Posttranslational modification, protein turnover, chaperones;Secondary metabolites biosynthesis, transport and catabolism;General function prediction only
Neutral	170	Energy production and conversion;Replication, recombination and repair;General function prediction only
Neutral	171	Lipid transport and metabolism;Cell motility;General function prediction only
Neutral	172	Nucleotide transport and metabolism;Translation, ribosomal structure and biogenesis;General function prediction only
Neutral	173	Cell wall/membrane/envelope biogenesis;Intracellular trafficking, secretion, and vesicular transport;Extracellular structures
Neutral	177	Replication, recombination and repair;Cell wall/membrane/envelope biogenesis
Neutral	179	Coenzyme transport and metabolism;Function unknown
Neutral	180	Carbohydrate transport and metabolism;Secondary metabolites biosynthesis, transport and catabolism
Neutral	182	Translation, ribosomal structure and biogenesis;Replication, recombination and repair;General function prediction only
Neutral	184	Lipid transport and metabolism;Cell wall/membrane/envelope biogenesis;Function unknown
Neutral	185	Cell wall/membrane/envelope biogenesis;General function prediction only;Function unknown
Neutral	187	Cell wall/membrane/envelope biogenesis;Cell motility
Neutral	188	Secondary metabolites biosynthesis, transport and catabolism;General function prediction only
Neutral	189	Energy production and conversion;Inorganic ion transport and metabolism;Defense mechanisms
Neutral	190	Posttranslational modification, protein turnover, chaperones;Function unknown
Neutral	191	Amino acid transport and metabolism;Transcription
Neutral	192	RNA processing and modification;Function unknown
Neutral	195	Translation, ribosomal structure and biogenesis;Transcription;Replication, recombination and repair
Neutral	196	Posttranslational modification, protein turnover, chaperones;Inorganic ion transport and metabolism;General function prediction only;Function unknown
Neutral	197	Transcription;Intracellular trafficking, secretion, and vesicular transport
Neutral	199	Carbohydrate transport and metabolism;Translation, ribosomal structure and biogenesis;Cell wall/membrane/envelope biogenesis
Neutral	201	Secondary metabolites biosynthesis, transport and catabolism;Function unknown;Signal transduction mechanisms
Neutral	202	Cell motility;Posttranslational modification, protein turnover, chaperones;Function unknown;Signal transduction mechanisms
Neutral	203	Transcription;Replication, recombination and repair;Function unknown
Neutral	204	Nucleotide transport and metabolism;Carbohydrate transport and metabolism
Neutral	206	Amino acid transport and metabolism;Cell motility
Neutral	209	Amino acid transport and metabolism;Coenzyme transport and metabolism;Inorganic ion transport and metabolism
Neutral	210	Translation, ribosomal structure and biogenesis;Replication, recombination and repair
Neutral	212	General function prediction only;Intracellular trafficking, secretion, and vesicular transport
Neutral	213	Transcription;Secondary metabolites biosynthesis, transport and catabolism;Signal transduction mechanisms
Neutral	216	Energy production and conversion;Secondary metabolites biosynthesis, transport and catabolism;Function unknown
Neutral	218	Function unknown;Cytoskeleton
Neutral	224	Translation, ribosomal structure and biogenesis;Transcription
Neutral	225	Cell cycle control, cell division, chromosome partitioning;Amino acid transport and metabolism
Neutral	231	Intracellular trafficking, secretion, and vesicular transport;Defense mechanisms
Neutral	236	Nucleotide transport and metabolism
Neutral	237	Cell wall/membrane/envelope biogenesis;Signal transduction mechanisms
Neutral	238	General function prediction only;Function unknown;Signal transduction mechanisms
Neutral	240	Signal transduction mechanisms
Neutral	241	Amino acid transport and metabolism;Intracellular trafficking, secretion, and vesicular transport
Neutral	242	General function prediction only;Function unknown
Neutral	243	Nucleotide transport and metabolism;Carbohydrate transport and metabolism;General function prediction only
Neutral	244	Amino acid transport and metabolism;Carbohydrate transport and metabolism;Cell motility;Inorganic ion transport and metabolism;General function prediction only
Neutral	246	Inorganic ion transport and metabolism;Secondary metabolites biosynthesis, transport and catabolism;General function prediction only
Neutral	248	Lipid transport and metabolism;Function unknown
Neutral	249	Transcription;General function prediction only;Function unknown
Neutral	251	Cell wall/membrane/envelope biogenesis;Cell motility;Intracellular trafficking, secretion, and vesicular transport
Neutral	253	Posttranslational modification, protein turnover, chaperones;Intracellular trafficking, secretion, and vesicular transport
Neutral	254	Lipid transport and metabolism
Neutral	255	Translation, ribosomal structure and biogenesis;Posttranslational modification, protein turnover, chaperones
Neutral	259	Transcription;Signal transduction mechanisms;Defense mechanisms
Neutral	260	Amino acid transport and metabolism;General function prediction only;Signal transduction mechanisms
Neutral	261	Nucleotide transport and metabolism;Posttranslational modification, protein turnover, chaperones
Neutral	264	Lipid transport and metabolism;Inorganic ion transport and metabolism
Neutral	266	Cell motility;Signal transduction mechanisms;Intracellular trafficking, secretion, and vesicular transport
Neutral	270	Transcription;Signal transduction mechanisms;Intracellular trafficking, secretion, and vesicular transport
Neutral	271	Translation, ribosomal structure and biogenesis;Cell wall/membrane/envelope biogenesis;General function prediction only
Neutral	272	Cell motility;Posttranslational modification, protein turnover, chaperones;Function unknown;Intracellular trafficking, secretion, and vesicular transport
Neutral	279	Cell cycle control, cell division, chromosome partitioning;Function unknown;Cytoskeleton
Neutral	280	Transcription;Secondary metabolites biosynthesis, transport and catabolism
Neutral	281	Amino acid transport and metabolism;Inorganic ion transport and metabolism;General function prediction only
Neutral	283	Posttranslational modification, protein turnover, chaperones;Inorganic ion transport and metabolism;Function unknown
Neutral	284	Energy production and conversion;Secondary metabolites biosynthesis, transport and catabolism
Neutral	285	Carbohydrate transport and metabolism;Function unknown;Signal transduction mechanisms
Neutral	286	Cell cycle control, cell division, chromosome partitioning;Posttranslational modification, protein turnover, chaperones;Cytoskeleton
Neutral	288	Amino acid transport and metabolism;Carbohydrate transport and metabolism;General function prediction only;Function unknown
Neutral	290	Nucleotide transport and metabolism;Inorganic ion transport and metabolism
Neutral	291	Amino acid transport and metabolism;Carbohydrate transport and metabolism;Inorganic ion transport and metabolism;General function prediction only
Neutral	292	Carbohydrate transport and metabolism;Cell motility
Neutral	293	Carbohydrate transport and metabolism;Inorganic ion transport and metabolism;Signal transduction mechanisms
Neutral	295	Amino acid transport and metabolism;Translation, ribosomal structure and biogenesis;Function unknown
Neutral	297	Chromatin structure and dynamics;Transcription;Replication, recombination and repair
Neutral	301	Coenzyme transport and metabolism;Posttranslational modification, protein turnover, chaperones
Neutral	302	Chromatin structure and dynamics;Energy production and conversion
Neutral	304	Energy production and conversion;Amino acid transport and metabolism;Coenzyme transport and metabolism
Neutral	305	Energy production and conversion;Nucleotide transport and metabolism
Neutral	306	Inorganic ion transport and metabolism;General function prediction only;Defense mechanisms
Neutral	307	Amino acid transport and metabolism;Carbohydrate transport and metabolism
Neutral	308	Transcription;Replication, recombination and repair;Signal transduction mechanisms
Neutral	314	Energy production and conversion;Lipid transport and metabolism
Neutral	315	Chromatin structure and dynamics;Replication, recombination and repair
Neutral	319	Nucleotide transport and metabolism;Transcription
Neutral	323	Transcription;Inorganic ion transport and metabolism
Neutral	328	Nucleotide transport and metabolism;Function unknown
Neutral	329	Cell cycle control, cell division, chromosome partitioning;Translation, ribosomal structure and biogenesis
Neutral	330	Posttranslational modification, protein turnover, chaperones;Defense mechanisms
Neutral	331	Carbohydrate transport and metabolism;Cell motility;Signal transduction mechanisms
Neutral	332	Energy production and conversion;Transcription;General function prediction only
Neutral	335	Lipid transport and metabolism;Cell wall/membrane/envelope biogenesis;Secondary metabolites biosynthesis, transport and catabolism;General function prediction only
Neutral	337	Amino acid transport and metabolism;Nucleotide transport and metabolism;Inorganic ion transport and metabolism
Neutral	338	Secondary metabolites biosynthesis, transport and catabolism;General function prediction only;Function unknown
Neutral	343	Nucleotide transport and metabolism;Coenzyme transport and metabolism
Neutral	346	Secondary metabolites biosynthesis, transport and catabolism;Signal transduction mechanisms
Neutral	347	Carbohydrate transport and metabolism;Signal transduction mechanisms
Neutral	348	Transcription;General function prediction only
Neutral	349	Transcription;Secondary metabolites biosynthesis, transport and catabolism;General function prediction only
Neutral	350	Inorganic ion transport and metabolism;Function unknown;Signal transduction mechanisms
Neutral	353	Lipid transport and metabolism;Secondary metabolites biosynthesis, transport and catabolism;General function prediction only
Neutral	354	Posttranslational modification, protein turnover, chaperones;Signal transduction mechanisms
Neutral	358	Cell wall/membrane/envelope biogenesis;General function prediction only
Neutral	359	Transcription;Cell wall/membrane/envelope biogenesis;Signal transduction mechanisms
Neutral	361	Inorganic ion transport and metabolism;Signal transduction mechanisms
Neutral	362	Cell motility;General function prediction only;Signal transduction mechanisms
Above Neutral	2	Intracellular trafficking, secretion, and vesicular transport
Above Neutral	4	Chromatin structure and dynamics;Cell cycle control, cell division, chromosome partitioning;Replication, recombination and repair
Above Neutral	7	Energy production and conversion;Amino acid transport and metabolism;General function prediction only
Above Neutral	9	Translation, ribosomal structure and biogenesis;Transcription;General function prediction only
Above Neutral	10	Transcription;Replication, recombination and repair;General function prediction only;Function unknown;Signal transduction mechanisms
Above Neutral	13	Inorganic ion transport and metabolism;Function unknown
Above Neutral	15	General function prediction only;Function unknown;Intracellular trafficking, secretion, and vesicular transport
Above Neutral	16	Energy production and conversion;Transcription;Inorganic ion transport and metabolism;Signal transduction mechanisms;Defense mechanisms
Above Neutral	17	Chromatin structure and dynamics;Transcription;Posttranslational modification, protein turnover, chaperones
Above Neutral	18	Chromatin structure and dynamics;Cell cycle control, cell division, chromosome partitioning;Replication, recombination and repair;Signal transduction mechanisms;Intracellular trafficking, secretion, and vesicular transport
Above Neutral	21	Cell wall/membrane/envelope biogenesis;Function unknown;Intracellular trafficking, secretion, and vesicular transport
Above Neutral	25	Nucleotide transport and metabolism;Cell wall/membrane/envelope biogenesis
Above Neutral	26	Carbohydrate transport and metabolism;Coenzyme transport and metabolism
Above Neutral	29	Transcription;Defense mechanisms
Above Neutral	35	Cell motility;Intracellular trafficking, secretion, and vesicular transport
Above Neutral	40	Cell wall/membrane/envelope biogenesis;Inorganic ion transport and metabolism
Above Neutral	42	Energy production and conversion;Posttranslational modification, protein turnover, chaperones;Function unknown
Above Neutral	43	Function unknown;Signal transduction mechanisms
Above Neutral	44	Cell cycle control, cell division, chromosome partitioning;Transcription;Replication, recombination and repair
Above Neutral	45	Carbohydrate transport and metabolism;Lipid transport and metabolism
Above Neutral	60	Amino acid transport and metabolism;Replication, recombination and repair
Above Neutral	61	Carbohydrate transport and metabolism;Cell wall/membrane/envelope biogenesis;Function unknown
Above Neutral	63	Replication, recombination and repair;General function prediction only;Signal transduction mechanisms
Above Neutral	67	Cell wall/membrane/envelope biogenesis;Posttranslational modification, protein turnover, chaperones
Above Neutral	71	Replication, recombination and repair;General function prediction only
Above Neutral	77	Cell wall/membrane/envelope biogenesis;Cell motility;Posttranslational modification, protein turnover, chaperones
Above Neutral	85	Cell motility;Secondary metabolites biosynthesis, transport and catabolism
Above Neutral	89	Cell motility;General function prediction only
Above Neutral	96	Cell cycle control, cell division, chromosome partitioning;Replication, recombination and repair;General function prediction only
Above Neutral	97	Cell wall/membrane/envelope biogenesis;Intracellular trafficking, secretion, and vesicular transport
Above Neutral	99	Function unknown;Defense mechanisms
Above Neutral	101	Lipid transport and metabolism;Cell wall/membrane/envelope biogenesis
Above Neutral	103	Cell cycle control, cell division, chromosome partitioning;Transcription
Above Neutral	106	Cell cycle control, cell division, chromosome partitioning;Cell motility
Above Neutral	108	Amino acid transport and metabolism;Cell wall/membrane/envelope biogenesis;Function unknown
Above Neutral	111	Amino acid transport and metabolism;Coenzyme transport and metabolism;General function prediction only
Above Neutral	112	Transcription;Replication, recombination and repair;Defense mechanisms
Above Neutral	113	Lipid transport and metabolism;Cell wall/membrane/envelope biogenesis;General function prediction only
Above Neutral	115	Amino acid transport and metabolism;Cell wall/membrane/envelope biogenesis
Above Neutral	117	Cell wall/membrane/envelope biogenesis
Above Neutral	120	Energy production and conversion;Amino acid transport and metabolism
Above Neutral	123	RNA processing and modification;Cell cycle control, cell division, chromosome partitioning;Transcription
Above Neutral	125	Replication, recombination and repair;General function prediction only;Function unknown
Above Neutral	132	Coenzyme transport and metabolism;Transcription
Above Neutral	138	Amino acid transport and metabolism;Coenzyme transport and metabolism
Above Neutral	141	Chromatin structure and dynamics;Transcription
Above Neutral	143	Signal transduction mechanisms;Intracellular trafficking, secretion, and vesicular transport
Above Neutral	144	Cell cycle control, cell division, chromosome partitioning;General function prediction only;Signal transduction mechanisms;Cytoskeleton
Above Neutral	145	Amino acid transport and metabolism;Carbohydrate transport and metabolism;Function unknown
Above Neutral	164	Amino acid transport and metabolism;Carbohydrate transport and metabolism;Lipid transport and metabolism;Inorganic ion transport and metabolism;Secondary metabolites biosynthesis, transport and catabolism;General function prediction only
Above Neutral	166	General function prediction only
Above Neutral	178	Cell wall/membrane/envelope biogenesis;Inorganic ion transport and metabolism;Function unknown
Above Neutral	186	Nucleotide transport and metabolism;Carbohydrate transport and metabolism;Posttranslational modification, protein turnover, chaperones
Above Neutral	194	Lipid transport and metabolism;General function prediction only
Above Neutral	198	Energy production and conversion;Transcription
Above Neutral	200	Translation, ribosomal structure and biogenesis;General function prediction only
Above Neutral	207	Energy production and conversion;Coenzyme transport and metabolism;Posttranslational modification, protein turnover, chaperones
Above Neutral	211	Energy production and conversion;Coenzyme transport and metabolism;General function prediction only
Above Neutral	214	Amino acid transport and metabolism;Lipid transport and metabolism
Above Neutral	215	Cell cycle control, cell division, chromosome partitioning;Carbohydrate transport and metabolism
Above Neutral	217	Amino acid transport and metabolism;Secondary metabolites biosynthesis, transport and catabolism
Above Neutral	219	Lipid transport and metabolism;Posttranslational modification, protein turnover, chaperones;Function unknown
Above Neutral	226	Amino acid transport and metabolism;Carbohydrate transport and metabolism;Inorganic ion transport and metabolism;General function prediction only;Function unknown
Above Neutral	228	Replication, recombination and repair;Function unknown;Defense mechanisms
Above Neutral	229	Energy production and conversion;Posttranslational modification, protein turnover, chaperones;General function prediction only
Above Neutral	232	Energy production and conversion;Signal transduction mechanisms
Above Neutral	235	Replication, recombination and repair;Inorganic ion transport and metabolism
Above Neutral	245	Amino acid transport and metabolism;Defense mechanisms
Above Neutral	247	Coenzyme transport and metabolism;Transcription;General function prediction only
Above Neutral	250	Amino acid transport and metabolism;Nucleotide transport and metabolism
Above Neutral	252	Transcription;Cell motility;Intracellular trafficking, secretion, and vesicular transport
Above Neutral	256	Transcription;Inorganic ion transport and metabolism;Signal transduction mechanisms
Above Neutral	258	Energy production and conversion;Carbohydrate transport and metabolism;Cell wall/membrane/envelope biogenesis
Above Neutral	267	Lipid transport and metabolism;Transcription
Above Neutral	268	Cell cycle control, cell division, chromosome partitioning;Inorganic ion transport and metabolism
Above Neutral	273	Posttranslational modification, protein turnover, chaperones;Inorganic ion transport and metabolism
Above Neutral	274	Cell motility;General function prediction only;Intracellular trafficking, secretion, and vesicular transport
Above Neutral	275	Coenzyme transport and metabolism;Cell wall/membrane/envelope biogenesis
Above Neutral	276	Nucleotide transport and metabolism;General function prediction only;Function unknown
Above Neutral	277	Cell cycle control, cell division, chromosome partitioning;Nucleotide transport and metabolism
Above Neutral	278	Nucleotide transport and metabolism;Transcription;Signal transduction mechanisms
Above Neutral	282	Coenzyme transport and metabolism;Lipid transport and metabolism
Above Neutral	289	Inorganic ion transport and metabolism
Above Neutral	294	Coenzyme transport and metabolism;Secondary metabolites biosynthesis, transport and catabolism
Above Neutral	296	Carbohydrate transport and metabolism;Cell wall/membrane/envelope biogenesis
Above Neutral	298	Energy production and conversion;Carbohydrate transport and metabolism;General function prediction only
Above Neutral	299	Coenzyme transport and metabolism;Inorganic ion transport and metabolism;Defense mechanisms
Above Neutral	300	Energy production and conversion;Coenzyme transport and metabolism
Above Neutral	303	Function unknown;Intracellular trafficking, secretion, and vesicular transport
Above Neutral	309	Secondary metabolites biosynthesis, transport and catabolism;Intracellular trafficking, secretion, and vesicular transport
Above Neutral	311	Cell cycle control, cell division, chromosome partitioning;Intracellular trafficking, secretion, and vesicular transport
Above Neutral	313	Amino acid transport and metabolism;Function unknown
Above Neutral	316	Amino acid transport and metabolism;Replication, recombination and repair;General function prediction only
Above Neutral	317	Posttranslational modification, protein turnover, chaperones;Function unknown;Intracellular trafficking, secretion, and vesicular transport
Above Neutral	320	Cell wall/membrane/envelope biogenesis;Function unknown;Defense mechanisms
Above Neutral	321	Cell motility;Inorganic ion transport and metabolism;Signal transduction mechanisms;Intracellular trafficking, secretion, and vesicular transport
Above Neutral	324	Cell cycle control, cell division, chromosome partitioning;Replication, recombination and repair
Above Neutral	325	Posttranslational modification, protein turnover, chaperones;General function prediction only;Intracellular trafficking, secretion, and vesicular transport
Above Neutral	333	Amino acid transport and metabolism;Carbohydrate transport and metabolism;Lipid transport and metabolism;Inorganic ion transport and metabolism;General function prediction only
Above Neutral	336	Translation, ribosomal structure and biogenesis;Function unknown
Above Neutral	340	Chromatin structure and dynamics;Function unknown
Above Neutral	341	Carbohydrate transport and metabolism;Coenzyme transport and metabolism;Lipid transport and metabolism
Above Neutral	342	Inorganic ion transport and metabolism;Defense mechanisms
Above Neutral	344	Lipid transport and metabolism;Signal transduction mechanisms
Above Neutral	352	Transcription;Posttranslational modification, protein turnover, chaperones
Above Neutral	355	Posttranslational modification, protein turnover, chaperones;General function prediction only
Above Neutral	356	Inorganic ion transport and metabolism;Secondary metabolites biosynthesis, transport and catabolism

## Sheet: Type-II-eggNOG-Overweight
Table S4-3. The Type-II-MFGC-eggNOG list of Overweight (Separated as Below-Neutral, Neutral, and Above Neutral)
Groups	ID	MFGC
Below Neutral	19	Carbohydrate transport and metabolism
Below Neutral	22	Cell cycle control, cell division, chromosome partitioning;General function prediction only
Below Neutral	27	Nucleotide transport and metabolism;Transcription;Replication, recombination and repair
Below Neutral	32	Carbohydrate transport and metabolism;Inorganic ion transport and metabolism
Below Neutral	46	Cell wall/membrane/envelope biogenesis;Extracellular structures
Below Neutral	47	Amino acid transport and metabolism;Carbohydrate transport and metabolism;Inorganic ion transport and metabolism;Secondary metabolites biosynthesis, transport and catabolism
Below Neutral	50	Translation, ribosomal structure and biogenesis;Signal transduction mechanisms
Below Neutral	58	Amino acid transport and metabolism;Posttranslational modification, protein turnover, chaperones
Below Neutral	62	Function unknown;Intracellular trafficking, secretion, and vesicular transport;Extracellular structures
Below Neutral	64	Cell wall/membrane/envelope biogenesis;Secondary metabolites biosynthesis, transport and catabolism;General function prediction only
Below Neutral	65	Carbohydrate transport and metabolism;Transcription;Function unknown
Below Neutral	74	Amino acid transport and metabolism;Translation, ribosomal structure and biogenesis
Below Neutral	88	Amino acid transport and metabolism;Carbohydrate transport and metabolism;Inorganic ion transport and metabolism;General function prediction only;Defense mechanisms
Below Neutral	92	Posttranslational modification, protein turnover, chaperones
Below Neutral	126	Cytoskeleton
Below Neutral	150	Lipid transport and metabolism;Posttranslational modification, protein turnover, chaperones
Below Neutral	155	Amino acid transport and metabolism;Translation, ribosomal structure and biogenesis;Transcription;General function prediction only
Below Neutral	161	Cell cycle control, cell division, chromosome partitioning
Below Neutral	165	Chromatin structure and dynamics;General function prediction only
Below Neutral	174	Carbohydrate transport and metabolism;Lipid transport and metabolism;Cell wall/membrane/envelope biogenesis;Secondary metabolites biosynthesis, transport and catabolism
Below Neutral	176	Cell cycle control, cell division, chromosome partitioning;Cytoskeleton
Below Neutral	181	unknown
Below Neutral	183	Carbohydrate transport and metabolism;Replication, recombination and repair;General function prediction only
Below Neutral	188	Secondary metabolites biosynthesis, transport and catabolism;General function prediction only
Below Neutral	206	Amino acid transport and metabolism;Cell motility
Below Neutral	208	Transcription;Function unknown;Signal transduction mechanisms
Below Neutral	221	Coenzyme transport and metabolism;Inorganic ion transport and metabolism;General function prediction only
Below Neutral	222	Transcription;Cell wall/membrane/envelope biogenesis
Below Neutral	227	Cell cycle control, cell division, chromosome partitioning;Defense mechanisms
Below Neutral	230	Translation, ribosomal structure and biogenesis;Cell wall/membrane/envelope biogenesis
Below Neutral	234	Lipid transport and metabolism;Secondary metabolites biosynthesis, transport and catabolism;General function prediction only;Function unknown
Below Neutral	239	Amino acid transport and metabolism;Translation, ribosomal structure and biogenesis;Cell wall/membrane/envelope biogenesis
Below Neutral	257	Carbohydrate transport and metabolism;General function prediction only;Signal transduction mechanisms
Below Neutral	262	Coenzyme transport and metabolism;Replication, recombination and repair;General function prediction only
Below Neutral	265	Transcription;Replication, recombination and repair
Below Neutral	279	Cell cycle control, cell division, chromosome partitioning;Function unknown;Cytoskeleton
Below Neutral	280	Transcription;Secondary metabolites biosynthesis, transport and catabolism
Below Neutral	294	Coenzyme transport and metabolism;Secondary metabolites biosynthesis, transport and catabolism
Below Neutral	310	Translation, ribosomal structure and biogenesis;Intracellular trafficking, secretion, and vesicular transport
Below Neutral	322	Energy production and conversion;General function prediction only
Below Neutral	326	Carbohydrate transport and metabolism;Lipid transport and metabolism;Cell wall/membrane/envelope biogenesis
Below Neutral	327	Coenzyme transport and metabolism;Inorganic ion transport and metabolism
Below Neutral	332	Energy production and conversion;Transcription;General function prediction only
Below Neutral	334	Chromatin structure and dynamics;Transcription;Function unknown
Below Neutral	339	Chromatin structure and dynamics;Cell cycle control, cell division, chromosome partitioning
Below Neutral	351	Amino acid transport and metabolism;Nucleotide transport and metabolism;Cell wall/membrane/envelope biogenesis
Below Neutral	360	Energy production and conversion;Posttranslational modification, protein turnover, chaperones
Neutral	3	Translation, ribosomal structure and biogenesis;Transcription;Replication, recombination and repair;Function unknown
Neutral	5	Defense mechanisms
Neutral	6	Transcription;Replication, recombination and repair;General function prediction only
Neutral	8	Carbohydrate transport and metabolism;Replication, recombination and repair
Neutral	10	Transcription;Replication, recombination and repair;General function prediction only;Function unknown;Signal transduction mechanisms
Neutral	11	Translation, ribosomal structure and biogenesis
Neutral	12	Coenzyme transport and metabolism;Secondary metabolites biosynthesis, transport and catabolism;General function prediction only
Neutral	14	Energy production and conversion;Inorganic ion transport and metabolism;Function unknown
Neutral	16	Energy production and conversion;Transcription;Inorganic ion transport and metabolism;Signal transduction mechanisms;Defense mechanisms
Neutral	18	Chromatin structure and dynamics;Cell cycle control, cell division, chromosome partitioning;Replication, recombination and repair;Signal transduction mechanisms;Intracellular trafficking, secretion, and vesicular transport
Neutral	20	Energy production and conversion;Cell cycle control, cell division, chromosome partitioning;Posttranslational modification, protein turnover, chaperones
Neutral	21	Cell wall/membrane/envelope biogenesis;Function unknown;Intracellular trafficking, secretion, and vesicular transport
Neutral	24	Transcription;General function prediction only;Signal transduction mechanisms
Neutral	28	Amino acid transport and metabolism;Transcription;Function unknown
Neutral	30	Cell motility
Neutral	31	Lipid transport and metabolism;Replication, recombination and repair;General function prediction only
Neutral	33	Nucleotide transport and metabolism;General function prediction only
Neutral	34	Nucleotide transport and metabolism;Signal transduction mechanisms
Neutral	36	Signal transduction mechanisms;Defense mechanisms
Neutral	37	Transcription
Neutral	38	Cell motility;Posttranslational modification, protein turnover, chaperones;Signal transduction mechanisms
Neutral	39	Inorganic ion transport and metabolism;Secondary metabolites biosynthesis, transport and catabolism;Defense mechanisms
Neutral	41	Amino acid transport and metabolism;Inorganic ion transport and metabolism;Defense mechanisms
Neutral	45	Carbohydrate transport and metabolism;Lipid transport and metabolism
Neutral	48	Nucleotide transport and metabolism;Translation, ribosomal structure and biogenesis
Neutral	49	Energy production and conversion;Amino acid transport and metabolism;Nucleotide transport and metabolism;General function prediction only
Neutral	51	Energy production and conversion;Amino acid transport and metabolism;Coenzyme transport and metabolism;General function prediction only
Neutral	52	Cell wall/membrane/envelope biogenesis;Cell motility;Posttranslational modification, protein turnover, chaperones;Intracellular trafficking, secretion, and vesicular transport
Neutral	53	Cell motility;Function unknown;Intracellular trafficking, secretion, and vesicular transport
Neutral	54	Carbohydrate transport and metabolism;Cell wall/membrane/envelope biogenesis;General function prediction only
Neutral	55	General function prediction only;Signal transduction mechanisms
Neutral	56	Translation, ribosomal structure and biogenesis;Inorganic ion transport and metabolism
Neutral	59	Energy production and conversion;Replication, recombination and repair
Neutral	66	Cell motility;Inorganic ion transport and metabolism;Signal transduction mechanisms
Neutral	68	Amino acid transport and metabolism;General function prediction only;Function unknown
Neutral	69	Carbohydrate transport and metabolism;Transcription;Signal transduction mechanisms
Neutral	70	Coenzyme transport and metabolism;Lipid transport and metabolism;Secondary metabolites biosynthesis, transport and catabolism
Neutral	72	Carbohydrate transport and metabolism;Transcription
Neutral	73	Posttranslational modification, protein turnover, chaperones;Inorganic ion transport and metabolism;General function prediction only
Neutral	75	Amino acid transport and metabolism;Carbohydrate transport and metabolism;General function prediction only
Neutral	76	Coenzyme transport and metabolism;Lipid transport and metabolism;Function unknown
Neutral	79	Lipid transport and metabolism;Translation, ribosomal structure and biogenesis;Cell wall/membrane/envelope biogenesis
Neutral	80	Chromatin structure and dynamics
Neutral	81	RNA processing and modification
Neutral	82	Nucleotide transport and metabolism;Lipid transport and metabolism
Neutral	83	Transcription;Signal transduction mechanisms
Neutral	84	Replication, recombination and repair;Inorganic ion transport and metabolism;Secondary metabolites biosynthesis, transport and catabolism
Neutral	85	Cell motility;Secondary metabolites biosynthesis, transport and catabolism
Neutral	86	Amino acid transport and metabolism;Signal transduction mechanisms
Neutral	87	Coenzyme transport and metabolism;Replication, recombination and repair
Neutral	90	Energy production and conversion;Function unknown
Neutral	91	Carbohydrate transport and metabolism;Coenzyme transport and metabolism;General function prediction only
Neutral	93	Replication, recombination and repair;Defense mechanisms
Neutral	94	Amino acid transport and metabolism
Neutral	95	Chromatin structure and dynamics;Secondary metabolites biosynthesis, transport and catabolism
Neutral	98	Posttranslational modification, protein turnover, chaperones;Cytoskeleton
Neutral	99	Function unknown;Defense mechanisms
Neutral	100	Cell cycle control, cell division, chromosome partitioning;Posttranslational modification, protein turnover, chaperones
Neutral	102	Amino acid transport and metabolism;Secondary metabolites biosynthesis, transport and catabolism;General function prediction only
Neutral	105	Energy production and conversion;Coenzyme transport and metabolism;Function unknown
Neutral	109	Energy production and conversion
Neutral	110	RNA processing and modification;Replication, recombination and repair
Neutral	113	Lipid transport and metabolism;Cell wall/membrane/envelope biogenesis;General function prediction only
Neutral	114	Cell cycle control, cell division, chromosome partitioning;Transcription;Signal transduction mechanisms
Neutral	115	Amino acid transport and metabolism;Cell wall/membrane/envelope biogenesis
Neutral	116	Intracellular trafficking, secretion, and vesicular transport;Nuclear structure
Neutral	118	Amino acid transport and metabolism;General function prediction only
Neutral	119	Extracellular structures
Neutral	121	Coenzyme transport and metabolism
Neutral	122	Energy production and conversion;General function prediction only;Function unknown
Neutral	124	Transcription;Posttranslational modification, protein turnover, chaperones;Signal transduction mechanisms
Neutral	125	Replication, recombination and repair;General function prediction only;Function unknown
Neutral	127	Replication, recombination and repair;Function unknown
Neutral	128	Amino acid transport and metabolism;Inorganic ion transport and metabolism
Neutral	129	Transcription;Cell motility;Signal transduction mechanisms
Neutral	130	Secondary metabolites biosynthesis, transport and catabolism
Neutral	131	Nuclear structure
Neutral	132	Coenzyme transport and metabolism;Transcription
Neutral	133	Energy production and conversion;Carbohydrate transport and metabolism
Neutral	134	Cell cycle control, cell division, chromosome partitioning;Signal transduction mechanisms
Neutral	135	Carbohydrate transport and metabolism;Function unknown
Neutral	136	Intracellular trafficking, secretion, and vesicular transport;Extracellular structures
Neutral	137	Nucleotide transport and metabolism;Secondary metabolites biosynthesis, transport and catabolism
Neutral	139	Transcription;Replication, recombination and repair;General function prediction only;Signal transduction mechanisms
Neutral	140	RNA processing and modification;Translation, ribosomal structure and biogenesis
Neutral	142	RNA processing and modification;Signal transduction mechanisms
Neutral	144	Cell cycle control, cell division, chromosome partitioning;General function prediction only;Signal transduction mechanisms;Cytoskeleton
Neutral	146	Replication, recombination and repair;Intracellular trafficking, secretion, and vesicular transport
Neutral	147	Cell motility;Posttranslational modification, protein turnover, chaperones;Intracellular trafficking, secretion, and vesicular transport
Neutral	148	Energy production and conversion;Inorganic ion transport and metabolism
Neutral	149	Energy production and conversion;Posttranslational modification, protein turnover, chaperones;Defense mechanisms
Neutral	151	Cell wall/membrane/envelope biogenesis;Function unknown
Neutral	152	Lipid transport and metabolism;Cell motility;Intracellular trafficking, secretion, and vesicular transport
Neutral	153	Transcription;Function unknown
Neutral	154	Energy production and conversion;Carbohydrate transport and metabolism;Coenzyme transport and metabolism;General function prediction only
Neutral	157	Transcription;Inorganic ion transport and metabolism;General function prediction only
Neutral	159	Amino acid transport and metabolism;Carbohydrate transport and metabolism;Inorganic ion transport and metabolism
Neutral	160	Carbohydrate transport and metabolism;Cell wall/membrane/envelope biogenesis;Inorganic ion transport and metabolism
Neutral	162	Lipid transport and metabolism;Secondary metabolites biosynthesis, transport and catabolism
Neutral	163	Translation, ribosomal structure and biogenesis;Cell wall/membrane/envelope biogenesis;Function unknown
Neutral	167	Carbohydrate transport and metabolism;Defense mechanisms
Neutral	168	Carbohydrate transport and metabolism;Posttranslational modification, protein turnover, chaperones
Neutral	170	Energy production and conversion;Replication, recombination and repair;General function prediction only
Neutral	172	Nucleotide transport and metabolism;Translation, ribosomal structure and biogenesis;General function prediction only
Neutral	173	Cell wall/membrane/envelope biogenesis;Intracellular trafficking, secretion, and vesicular transport;Extracellular structures
Neutral	175	Amino acid transport and metabolism;Coenzyme transport and metabolism;Translation, ribosomal structure and biogenesis
Neutral	177	Replication, recombination and repair;Cell wall/membrane/envelope biogenesis
Neutral	179	Coenzyme transport and metabolism;Function unknown
Neutral	180	Carbohydrate transport and metabolism;Secondary metabolites biosynthesis, transport and catabolism
Neutral	182	Translation, ribosomal structure and biogenesis;Replication, recombination and repair;General function prediction only
Neutral	189	Energy production and conversion;Inorganic ion transport and metabolism;Defense mechanisms
Neutral	190	Posttranslational modification, protein turnover, chaperones;Function unknown
Neutral	191	Amino acid transport and metabolism;Transcription
Neutral	192	RNA processing and modification;Function unknown
Neutral	193	General function prediction only;Defense mechanisms
Neutral	195	Translation, ribosomal structure and biogenesis;Transcription;Replication, recombination and repair
Neutral	196	Posttranslational modification, protein turnover, chaperones;Inorganic ion transport and metabolism;General function prediction only;Function unknown
Neutral	197	Transcription;Intracellular trafficking, secretion, and vesicular transport
Neutral	198	Energy production and conversion;Transcription
Neutral	200	Translation, ribosomal structure and biogenesis;General function prediction only
Neutral	201	Secondary metabolites biosynthesis, transport and catabolism;Function unknown;Signal transduction mechanisms
Neutral	204	Nucleotide transport and metabolism;Carbohydrate transport and metabolism
Neutral	209	Amino acid transport and metabolism;Coenzyme transport and metabolism;Inorganic ion transport and metabolism
Neutral	210	Translation, ribosomal structure and biogenesis;Replication, recombination and repair
Neutral	212	General function prediction only;Intracellular trafficking, secretion, and vesicular transport
Neutral	214	Amino acid transport and metabolism;Lipid transport and metabolism
Neutral	216	Energy production and conversion;Secondary metabolites biosynthesis, transport and catabolism;Function unknown
Neutral	217	Amino acid transport and metabolism;Secondary metabolites biosynthesis, transport and catabolism
Neutral	218	Function unknown;Cytoskeleton
Neutral	223	Replication, recombination and repair
Neutral	224	Translation, ribosomal structure and biogenesis;Transcription
Neutral	225	Cell cycle control, cell division, chromosome partitioning;Amino acid transport and metabolism
Neutral	231	Intracellular trafficking, secretion, and vesicular transport;Defense mechanisms
Neutral	236	Nucleotide transport and metabolism
Neutral	237	Cell wall/membrane/envelope biogenesis;Signal transduction mechanisms
Neutral	238	General function prediction only;Function unknown;Signal transduction mechanisms
Neutral	240	Signal transduction mechanisms
Neutral	241	Amino acid transport and metabolism;Intracellular trafficking, secretion, and vesicular transport
Neutral	243	Nucleotide transport and metabolism;Carbohydrate transport and metabolism;General function prediction only
Neutral	244	Amino acid transport and metabolism;Carbohydrate transport and metabolism;Cell motility;Inorganic ion transport and metabolism;General function prediction only
Neutral	245	Amino acid transport and metabolism;Defense mechanisms
Neutral	246	Inorganic ion transport and metabolism;Secondary metabolites biosynthesis, transport and catabolism;General function prediction only
Neutral	248	Lipid transport and metabolism;Function unknown
Neutral	249	Transcription;General function prediction only;Function unknown
Neutral	251	Cell wall/membrane/envelope biogenesis;Cell motility;Intracellular trafficking, secretion, and vesicular transport
Neutral	254	Lipid transport and metabolism
Neutral	255	Translation, ribosomal structure and biogenesis;Posttranslational modification, protein turnover, chaperones
Neutral	259	Transcription;Signal transduction mechanisms;Defense mechanisms
Neutral	260	Amino acid transport and metabolism;General function prediction only;Signal transduction mechanisms
Neutral	261	Nucleotide transport and metabolism;Posttranslational modification, protein turnover, chaperones
Neutral	264	Lipid transport and metabolism;Inorganic ion transport and metabolism
Neutral	266	Cell motility;Signal transduction mechanisms;Intracellular trafficking, secretion, and vesicular transport
Neutral	268	Cell cycle control, cell division, chromosome partitioning;Inorganic ion transport and metabolism
Neutral	269	Cell cycle control, cell division, chromosome partitioning;Cell wall/membrane/envelope biogenesis
Neutral	270	Transcription;Signal transduction mechanisms;Intracellular trafficking, secretion, and vesicular transport
Neutral	272	Cell motility;Posttranslational modification, protein turnover, chaperones;Function unknown;Intracellular trafficking, secretion, and vesicular transport
Neutral	276	Nucleotide transport and metabolism;General function prediction only;Function unknown
Neutral	277	Cell cycle control, cell division, chromosome partitioning;Nucleotide transport and metabolism
Neutral	281	Amino acid transport and metabolism;Inorganic ion transport and metabolism;General function prediction only
Neutral	283	Posttranslational modification, protein turnover, chaperones;Inorganic ion transport and metabolism;Function unknown
Neutral	284	Energy production and conversion;Secondary metabolites biosynthesis, transport and catabolism
Neutral	285	Carbohydrate transport and metabolism;Function unknown;Signal transduction mechanisms
Neutral	286	Cell cycle control, cell division, chromosome partitioning;Posttranslational modification, protein turnover, chaperones;Cytoskeleton
Neutral	288	Amino acid transport and metabolism;Carbohydrate transport and metabolism;General function prediction only;Function unknown
Neutral	289	Inorganic ion transport and metabolism
Neutral	290	Nucleotide transport and metabolism;Inorganic ion transport and metabolism
Neutral	291	Amino acid transport and metabolism;Carbohydrate transport and metabolism;Inorganic ion transport and metabolism;General function prediction only
Neutral	292	Carbohydrate transport and metabolism;Cell motility
Neutral	293	Carbohydrate transport and metabolism;Inorganic ion transport and metabolism;Signal transduction mechanisms
Neutral	295	Amino acid transport and metabolism;Translation, ribosomal structure and biogenesis;Function unknown
Neutral	296	Carbohydrate transport and metabolism;Cell wall/membrane/envelope biogenesis
Neutral	297	Chromatin structure and dynamics;Transcription;Replication, recombination and repair
Neutral	298	Energy production and conversion;Carbohydrate transport and metabolism;General function prediction only
Neutral	301	Coenzyme transport and metabolism;Posttranslational modification, protein turnover, chaperones
Neutral	303	Function unknown;Intracellular trafficking, secretion, and vesicular transport
Neutral	304	Energy production and conversion;Amino acid transport and metabolism;Coenzyme transport and metabolism
Neutral	305	Energy production and conversion;Nucleotide transport and metabolism
Neutral	307	Amino acid transport and metabolism;Carbohydrate transport and metabolism
Neutral	308	Transcription;Replication, recombination and repair;Signal transduction mechanisms
Neutral	309	Secondary metabolites biosynthesis, transport and catabolism;Intracellular trafficking, secretion, and vesicular transport
Neutral	312	Cell motility;Function unknown
Neutral	314	Energy production and conversion;Lipid transport and metabolism
Neutral	315	Chromatin structure and dynamics;Replication, recombination and repair
Neutral	318	Replication, recombination and repair;Posttranslational modification, protein turnover, chaperones
Neutral	319	Nucleotide transport and metabolism;Transcription
Neutral	323	Transcription;Inorganic ion transport and metabolism
Neutral	328	Nucleotide transport and metabolism;Function unknown
Neutral	329	Cell cycle control, cell division, chromosome partitioning;Translation, ribosomal structure and biogenesis
Neutral	335	Lipid transport and metabolism;Cell wall/membrane/envelope biogenesis;Secondary metabolites biosynthesis, transport and catabolism;General function prediction only
Neutral	337	Amino acid transport and metabolism;Nucleotide transport and metabolism;Inorganic ion transport and metabolism
Neutral	338	Secondary metabolites biosynthesis, transport and catabolism;General function prediction only;Function unknown
Neutral	340	Chromatin structure and dynamics;Function unknown
Neutral	343	Nucleotide transport and metabolism;Coenzyme transport and metabolism
Neutral	345	Coenzyme transport and metabolism;General function prediction only
Neutral	346	Secondary metabolites biosynthesis, transport and catabolism;Signal transduction mechanisms
Neutral	347	Carbohydrate transport and metabolism;Signal transduction mechanisms
Neutral	348	Transcription;General function prediction only
Neutral	349	Transcription;Secondary metabolites biosynthesis, transport and catabolism;General function prediction only
Neutral	350	Inorganic ion transport and metabolism;Function unknown;Signal transduction mechanisms
Neutral	353	Lipid transport and metabolism;Secondary metabolites biosynthesis, transport and catabolism;General function prediction only
Neutral	354	Posttranslational modification, protein turnover, chaperones;Signal transduction mechanisms
Neutral	355	Posttranslational modification, protein turnover, chaperones;General function prediction only
Neutral	357	Carbohydrate transport and metabolism;Intracellular trafficking, secretion, and vesicular transport
Neutral	358	Cell wall/membrane/envelope biogenesis;General function prediction only
Neutral	359	Transcription;Cell wall/membrane/envelope biogenesis;Signal transduction mechanisms
Neutral	361	Inorganic ion transport and metabolism;Signal transduction mechanisms
Neutral	362	Cell motility;General function prediction only;Signal transduction mechanisms
Above Neutral	2	Intracellular trafficking, secretion, and vesicular transport
Above Neutral	4	Chromatin structure and dynamics;Cell cycle control, cell division, chromosome partitioning;Replication, recombination and repair
Above Neutral	7	Energy production and conversion;Amino acid transport and metabolism;General function prediction only
Above Neutral	9	Translation, ribosomal structure and biogenesis;Transcription;General function prediction only
Above Neutral	13	Inorganic ion transport and metabolism;Function unknown
Above Neutral	15	General function prediction only;Function unknown;Intracellular trafficking, secretion, and vesicular transport
Above Neutral	17	Chromatin structure and dynamics;Transcription;Posttranslational modification, protein turnover, chaperones
Above Neutral	25	Nucleotide transport and metabolism;Cell wall/membrane/envelope biogenesis
Above Neutral	26	Carbohydrate transport and metabolism;Coenzyme transport and metabolism
Above Neutral	29	Transcription;Defense mechanisms
Above Neutral	35	Cell motility;Intracellular trafficking, secretion, and vesicular transport
Above Neutral	40	Cell wall/membrane/envelope biogenesis;Inorganic ion transport and metabolism
Above Neutral	42	Energy production and conversion;Posttranslational modification, protein turnover, chaperones;Function unknown
Above Neutral	43	Function unknown;Signal transduction mechanisms
Above Neutral	44	Cell cycle control, cell division, chromosome partitioning;Transcription;Replication, recombination and repair
Above Neutral	57	Energy production and conversion;Inorganic ion transport and metabolism;General function prediction only
Above Neutral	60	Amino acid transport and metabolism;Replication, recombination and repair
Above Neutral	61	Carbohydrate transport and metabolism;Cell wall/membrane/envelope biogenesis;Function unknown
Above Neutral	63	Replication, recombination and repair;General function prediction only;Signal transduction mechanisms
Above Neutral	67	Cell wall/membrane/envelope biogenesis;Posttranslational modification, protein turnover, chaperones
Above Neutral	71	Replication, recombination and repair;General function prediction only
Above Neutral	77	Cell wall/membrane/envelope biogenesis;Cell motility;Posttranslational modification, protein turnover, chaperones
Above Neutral	78	Coenzyme transport and metabolism;Translation, ribosomal structure and biogenesis
Above Neutral	89	Cell motility;General function prediction only
Above Neutral	96	Cell cycle control, cell division, chromosome partitioning;Replication, recombination and repair;General function prediction only
Above Neutral	97	Cell wall/membrane/envelope biogenesis;Intracellular trafficking, secretion, and vesicular transport
Above Neutral	101	Lipid transport and metabolism;Cell wall/membrane/envelope biogenesis
Above Neutral	103	Cell cycle control, cell division, chromosome partitioning;Transcription
Above Neutral	104	Carbohydrate transport and metabolism;General function prediction only
Above Neutral	106	Cell cycle control, cell division, chromosome partitioning;Cell motility
Above Neutral	107	Secondary metabolites biosynthesis, transport and catabolism;Defense mechanisms
Above Neutral	108	Amino acid transport and metabolism;Cell wall/membrane/envelope biogenesis;Function unknown
Above Neutral	111	Amino acid transport and metabolism;Coenzyme transport and metabolism;General function prediction only
Above Neutral	112	Transcription;Replication, recombination and repair;Defense mechanisms
Above Neutral	117	Cell wall/membrane/envelope biogenesis
Above Neutral	120	Energy production and conversion;Amino acid transport and metabolism
Above Neutral	123	RNA processing and modification;Cell cycle control, cell division, chromosome partitioning;Transcription
Above Neutral	138	Amino acid transport and metabolism;Coenzyme transport and metabolism
Above Neutral	141	Chromatin structure and dynamics;Transcription
Above Neutral	143	Signal transduction mechanisms;Intracellular trafficking, secretion, and vesicular transport
Above Neutral	145	Amino acid transport and metabolism;Carbohydrate transport and metabolism;Function unknown
Above Neutral	156	Cell cycle control, cell division, chromosome partitioning;Function unknown
Above Neutral	164	Amino acid transport and metabolism;Carbohydrate transport and metabolism;Lipid transport and metabolism;Inorganic ion transport and metabolism;Secondary metabolites biosynthesis, transport and catabolism;General function prediction only
Above Neutral	166	General function prediction only
Above Neutral	169	Posttranslational modification, protein turnover, chaperones;Secondary metabolites biosynthesis, transport and catabolism;General function prediction only
Above Neutral	171	Lipid transport and metabolism;Cell motility;General function prediction only
Above Neutral	178	Cell wall/membrane/envelope biogenesis;Inorganic ion transport and metabolism;Function unknown
Above Neutral	184	Lipid transport and metabolism;Cell wall/membrane/envelope biogenesis;Function unknown
Above Neutral	185	Cell wall/membrane/envelope biogenesis;General function prediction only;Function unknown
Above Neutral	186	Nucleotide transport and metabolism;Carbohydrate transport and metabolism;Posttranslational modification, protein turnover, chaperones
Above Neutral	187	Cell wall/membrane/envelope biogenesis;Cell motility
Above Neutral	194	Lipid transport and metabolism;General function prediction only
Above Neutral	199	Carbohydrate transport and metabolism;Translation, ribosomal structure and biogenesis;Cell wall/membrane/envelope biogenesis
Above Neutral	202	Cell motility;Posttranslational modification, protein turnover, chaperones;Function unknown;Signal transduction mechanisms
Above Neutral	205	Secondary metabolites biosynthesis, transport and catabolism;Function unknown
Above Neutral	207	Energy production and conversion;Coenzyme transport and metabolism;Posttranslational modification, protein turnover, chaperones
Above Neutral	211	Energy production and conversion;Coenzyme transport and metabolism;General function prediction only
Above Neutral	213	Transcription;Secondary metabolites biosynthesis, transport and catabolism;Signal transduction mechanisms
Above Neutral	215	Cell cycle control, cell division, chromosome partitioning;Carbohydrate transport and metabolism
Above Neutral	219	Lipid transport and metabolism;Posttranslational modification, protein turnover, chaperones;Function unknown
Above Neutral	226	Amino acid transport and metabolism;Carbohydrate transport and metabolism;Inorganic ion transport and metabolism;General function prediction only;Function unknown
Above Neutral	228	Replication, recombination and repair;Function unknown;Defense mechanisms
Above Neutral	229	Energy production and conversion;Posttranslational modification, protein turnover, chaperones;General function prediction only
Above Neutral	232	Energy production and conversion;Signal transduction mechanisms
Above Neutral	235	Replication, recombination and repair;Inorganic ion transport and metabolism
Above Neutral	247	Coenzyme transport and metabolism;Transcription;General function prediction only
Above Neutral	250	Amino acid transport and metabolism;Nucleotide transport and metabolism
Above Neutral	252	Transcription;Cell motility;Intracellular trafficking, secretion, and vesicular transport
Above Neutral	253	Posttranslational modification, protein turnover, chaperones;Intracellular trafficking, secretion, and vesicular transport
Above Neutral	256	Transcription;Inorganic ion transport and metabolism;Signal transduction mechanisms
Above Neutral	258	Energy production and conversion;Carbohydrate transport and metabolism;Cell wall/membrane/envelope biogenesis
Above Neutral	267	Lipid transport and metabolism;Transcription
Above Neutral	271	Translation, ribosomal structure and biogenesis;Cell wall/membrane/envelope biogenesis;General function prediction only
Above Neutral	273	Posttranslational modification, protein turnover, chaperones;Inorganic ion transport and metabolism
Above Neutral	274	Cell motility;General function prediction only;Intracellular trafficking, secretion, and vesicular transport
Above Neutral	275	Coenzyme transport and metabolism;Cell wall/membrane/envelope biogenesis
Above Neutral	278	Nucleotide transport and metabolism;Transcription;Signal transduction mechanisms
Above Neutral	282	Coenzyme transport and metabolism;Lipid transport and metabolism
Above Neutral	299	Coenzyme transport and metabolism;Inorganic ion transport and metabolism;Defense mechanisms
Above Neutral	300	Energy production and conversion;Coenzyme transport and metabolism
Above Neutral	302	Chromatin structure and dynamics;Energy production and conversion
Above Neutral	306	Inorganic ion transport and metabolism;General function prediction only;Defense mechanisms
Above Neutral	311	Cell cycle control, cell division, chromosome partitioning;Intracellular trafficking, secretion, and vesicular transport
Above Neutral	313	Amino acid transport and metabolism;Function unknown
Above Neutral	316	Amino acid transport and metabolism;Replication, recombination and repair;General function prediction only
Above Neutral	317	Posttranslational modification, protein turnover, chaperones;Function unknown;Intracellular trafficking, secretion, and vesicular transport
Above Neutral	320	Cell wall/membrane/envelope biogenesis;Function unknown;Defense mechanisms
Above Neutral	321	Cell motility;Inorganic ion transport and metabolism;Signal transduction mechanisms;Intracellular trafficking, secretion, and vesicular transport
Above Neutral	324	Cell cycle control, cell division, chromosome partitioning;Replication, recombination and repair
Above Neutral	325	Posttranslational modification, protein turnover, chaperones;General function prediction only;Intracellular trafficking, secretion, and vesicular transport
Above Neutral	330	Posttranslational modification, protein turnover, chaperones;Defense mechanisms
Above Neutral	331	Carbohydrate transport and metabolism;Cell motility;Signal transduction mechanisms
Above Neutral	333	Amino acid transport and metabolism;Carbohydrate transport and metabolism;Lipid transport and metabolism;Inorganic ion transport and metabolism;General function prediction only
Above Neutral	336	Translation, ribosomal structure and biogenesis;Function unknown
Above Neutral	341	Carbohydrate transport and metabolism;Coenzyme transport and metabolism;Lipid transport and metabolism
Above Neutral	342	Inorganic ion transport and metabolism;Defense mechanisms
Above Neutral	344	Lipid transport and metabolism;Signal transduction mechanisms
Above Neutral	352	Transcription;Posttranslational modification, protein turnover, chaperones
Above Neutral	356	Inorganic ion transport and metabolism;Secondary metabolites biosynthesis, transport and catabolism

## Sheet: Type-II-eggNOG-Diabetes (Health
Table S4-4. The Type-II-MFGC-eggNOG list of Diabetes (Healthy Control) (Separated as Below-Neutral, Neutral, and Above Neutral)
Groups	ID	MFGC
Below Neutral	32	Carbohydrate transport and metabolism;Inorganic ion transport and metabolism
Below Neutral	35	Cell motility;Intracellular trafficking, secretion, and vesicular transport
Below Neutral	37	Transcription
Below Neutral	47	Amino acid transport and metabolism;Carbohydrate transport and metabolism;Inorganic ion transport and metabolism;Secondary metabolites biosynthesis, transport and catabolism
Below Neutral	55	General function prediction only;Signal transduction mechanisms
Below Neutral	58	Amino acid transport and metabolism;Posttranslational modification, protein turnover, chaperones
Below Neutral	62	Function unknown;Intracellular trafficking, secretion, and vesicular transport;Extracellular structures
Below Neutral	74	Amino acid transport and metabolism;Translation, ribosomal structure and biogenesis
Below Neutral	81	RNA processing and modification
Below Neutral	90	Energy production and conversion;Function unknown
Below Neutral	125	Replication, recombination and repair;General function prediction only;Function unknown
Below Neutral	161	Cell cycle control, cell division, chromosome partitioning
Below Neutral	171	Lipid transport and metabolism;Cell motility;General function prediction only
Below Neutral	181	unknown
Below Neutral	184	Lipid transport and metabolism;Cell wall/membrane/envelope biogenesis;Function unknown
Below Neutral	185	Cell wall/membrane/envelope biogenesis;General function prediction only;Function unknown
Below Neutral	208	Transcription;Function unknown;Signal transduction mechanisms
Below Neutral	209	Amino acid transport and metabolism;Coenzyme transport and metabolism;Inorganic ion transport and metabolism
Below Neutral	214	Amino acid transport and metabolism;Lipid transport and metabolism
Below Neutral	215	Cell cycle control, cell division, chromosome partitioning;Carbohydrate transport and metabolism
Below Neutral	225	Cell cycle control, cell division, chromosome partitioning;Amino acid transport and metabolism
Below Neutral	245	Amino acid transport and metabolism;Defense mechanisms
Below Neutral	258	Energy production and conversion;Carbohydrate transport and metabolism;Cell wall/membrane/envelope biogenesis
Below Neutral	262	Coenzyme transport and metabolism;Replication, recombination and repair;General function prediction only
Below Neutral	309	Secondary metabolites biosynthesis, transport and catabolism;Intracellular trafficking, secretion, and vesicular transport
Below Neutral	338	Secondary metabolites biosynthesis, transport and catabolism;General function prediction only;Function unknown
Below Neutral	339	Chromatin structure and dynamics;Cell cycle control, cell division, chromosome partitioning
Below Neutral	342	Inorganic ion transport and metabolism;Defense mechanisms
Below Neutral	351	Amino acid transport and metabolism;Nucleotide transport and metabolism;Cell wall/membrane/envelope biogenesis
Below Neutral	352	Transcription;Posttranslational modification, protein turnover, chaperones
Neutral	3	Translation, ribosomal structure and biogenesis;Transcription;Replication, recombination and repair;Function unknown
Neutral	6	Transcription;Replication, recombination and repair;General function prediction only
Neutral	7	Energy production and conversion;Amino acid transport and metabolism;General function prediction only
Neutral	8	Carbohydrate transport and metabolism;Replication, recombination and repair
Neutral	10	Transcription;Replication, recombination and repair;General function prediction only;Function unknown;Signal transduction mechanisms
Neutral	11	Translation, ribosomal structure and biogenesis
Neutral	12	Coenzyme transport and metabolism;Secondary metabolites biosynthesis, transport and catabolism;General function prediction only
Neutral	14	Energy production and conversion;Inorganic ion transport and metabolism;Function unknown
Neutral	17	Chromatin structure and dynamics;Transcription;Posttranslational modification, protein turnover, chaperones
Neutral	19	Carbohydrate transport and metabolism
Neutral	20	Energy production and conversion;Cell cycle control, cell division, chromosome partitioning;Posttranslational modification, protein turnover, chaperones
Neutral	22	Cell cycle control, cell division, chromosome partitioning;General function prediction only
Neutral	23	Cell wall/membrane/envelope biogenesis;Defense mechanisms
Neutral	26	Carbohydrate transport and metabolism;Coenzyme transport and metabolism
Neutral	29	Transcription;Defense mechanisms
Neutral	30	Cell motility
Neutral	31	Lipid transport and metabolism;Replication, recombination and repair;General function prediction only
Neutral	33	Nucleotide transport and metabolism;General function prediction only
Neutral	34	Nucleotide transport and metabolism;Signal transduction mechanisms
Neutral	36	Signal transduction mechanisms;Defense mechanisms
Neutral	38	Cell motility;Posttranslational modification, protein turnover, chaperones;Signal transduction mechanisms
Neutral	39	Inorganic ion transport and metabolism;Secondary metabolites biosynthesis, transport and catabolism;Defense mechanisms
Neutral	40	Cell wall/membrane/envelope biogenesis;Inorganic ion transport and metabolism
Neutral	41	Amino acid transport and metabolism;Inorganic ion transport and metabolism;Defense mechanisms
Neutral	44	Cell cycle control, cell division, chromosome partitioning;Transcription;Replication, recombination and repair
Neutral	45	Carbohydrate transport and metabolism;Lipid transport and metabolism
Neutral	46	Cell wall/membrane/envelope biogenesis;Extracellular structures
Neutral	49	Energy production and conversion;Amino acid transport and metabolism;Nucleotide transport and metabolism;General function prediction only
Neutral	52	Cell wall/membrane/envelope biogenesis;Cell motility;Posttranslational modification, protein turnover, chaperones;Intracellular trafficking, secretion, and vesicular transport
Neutral	56	Translation, ribosomal structure and biogenesis;Inorganic ion transport and metabolism
Neutral	57	Energy production and conversion;Inorganic ion transport and metabolism;General function prediction only
Neutral	59	Energy production and conversion;Replication, recombination and repair
Neutral	60	Amino acid transport and metabolism;Replication, recombination and repair
Neutral	64	Cell wall/membrane/envelope biogenesis;Secondary metabolites biosynthesis, transport and catabolism;General function prediction only
Neutral	65	Carbohydrate transport and metabolism;Transcription;Function unknown
Neutral	66	Cell motility;Inorganic ion transport and metabolism;Signal transduction mechanisms
Neutral	68	Amino acid transport and metabolism;General function prediction only;Function unknown
Neutral	69	Carbohydrate transport and metabolism;Transcription;Signal transduction mechanisms
Neutral	70	Coenzyme transport and metabolism;Lipid transport and metabolism;Secondary metabolites biosynthesis, transport and catabolism
Neutral	72	Carbohydrate transport and metabolism;Transcription
Neutral	73	Posttranslational modification, protein turnover, chaperones;Inorganic ion transport and metabolism;General function prediction only
Neutral	75	Amino acid transport and metabolism;Carbohydrate transport and metabolism;General function prediction only
Neutral	76	Coenzyme transport and metabolism;Lipid transport and metabolism;Function unknown
Neutral	77	Cell wall/membrane/envelope biogenesis;Cell motility;Posttranslational modification, protein turnover, chaperones
Neutral	79	Lipid transport and metabolism;Translation, ribosomal structure and biogenesis;Cell wall/membrane/envelope biogenesis
Neutral	80	Chromatin structure and dynamics
Neutral	82	Nucleotide transport and metabolism;Lipid transport and metabolism
Neutral	83	Transcription;Signal transduction mechanisms
Neutral	84	Replication, recombination and repair;Inorganic ion transport and metabolism;Secondary metabolites biosynthesis, transport and catabolism
Neutral	86	Amino acid transport and metabolism;Signal transduction mechanisms
Neutral	87	Coenzyme transport and metabolism;Replication, recombination and repair
Neutral	88	Amino acid transport and metabolism;Carbohydrate transport and metabolism;Inorganic ion transport and metabolism;General function prediction only;Defense mechanisms
Neutral	91	Carbohydrate transport and metabolism;Coenzyme transport and metabolism;General function prediction only
Neutral	92	Posttranslational modification, protein turnover, chaperones
Neutral	93	Replication, recombination and repair;Defense mechanisms
Neutral	94	Amino acid transport and metabolism
Neutral	95	Chromatin structure and dynamics;Secondary metabolites biosynthesis, transport and catabolism
Neutral	97	Cell wall/membrane/envelope biogenesis;Intracellular trafficking, secretion, and vesicular transport
Neutral	98	Posttranslational modification, protein turnover, chaperones;Cytoskeleton
Neutral	100	Cell cycle control, cell division, chromosome partitioning;Posttranslational modification, protein turnover, chaperones
Neutral	102	Amino acid transport and metabolism;Secondary metabolites biosynthesis, transport and catabolism;General function prediction only
Neutral	104	Carbohydrate transport and metabolism;General function prediction only
Neutral	105	Energy production and conversion;Coenzyme transport and metabolism;Function unknown
Neutral	106	Cell cycle control, cell division, chromosome partitioning;Cell motility
Neutral	107	Secondary metabolites biosynthesis, transport and catabolism;Defense mechanisms
Neutral	108	Amino acid transport and metabolism;Cell wall/membrane/envelope biogenesis;Function unknown
Neutral	110	RNA processing and modification;Replication, recombination and repair
Neutral	111	Amino acid transport and metabolism;Coenzyme transport and metabolism;General function prediction only
Neutral	113	Lipid transport and metabolism;Cell wall/membrane/envelope biogenesis;General function prediction only
Neutral	114	Cell cycle control, cell division, chromosome partitioning;Transcription;Signal transduction mechanisms
Neutral	115	Amino acid transport and metabolism;Cell wall/membrane/envelope biogenesis
Neutral	116	Intracellular trafficking, secretion, and vesicular transport;Nuclear structure
Neutral	117	Cell wall/membrane/envelope biogenesis
Neutral	118	Amino acid transport and metabolism;General function prediction only
Neutral	119	Extracellular structures
Neutral	121	Coenzyme transport and metabolism
Neutral	122	Energy production and conversion;General function prediction only;Function unknown
Neutral	123	RNA processing and modification;Cell cycle control, cell division, chromosome partitioning;Transcription
Neutral	124	Transcription;Posttranslational modification, protein turnover, chaperones;Signal transduction mechanisms
Neutral	126	Cytoskeleton
Neutral	127	Replication, recombination and repair;Function unknown
Neutral	128	Amino acid transport and metabolism;Inorganic ion transport and metabolism
Neutral	129	Transcription;Cell motility;Signal transduction mechanisms
Neutral	130	Secondary metabolites biosynthesis, transport and catabolism
Neutral	131	Nuclear structure
Neutral	132	Coenzyme transport and metabolism;Transcription
Neutral	133	Energy production and conversion;Carbohydrate transport and metabolism
Neutral	134	Cell cycle control, cell division, chromosome partitioning;Signal transduction mechanisms
Neutral	135	Carbohydrate transport and metabolism;Function unknown
Neutral	136	Intracellular trafficking, secretion, and vesicular transport;Extracellular structures
Neutral	137	Nucleotide transport and metabolism;Secondary metabolites biosynthesis, transport and catabolism
Neutral	138	Amino acid transport and metabolism;Coenzyme transport and metabolism
Neutral	139	Transcription;Replication, recombination and repair;General function prediction only;Signal transduction mechanisms
Neutral	140	RNA processing and modification;Translation, ribosomal structure and biogenesis
Neutral	142	RNA processing and modification;Signal transduction mechanisms
Neutral	144	Cell cycle control, cell division, chromosome partitioning;General function prediction only;Signal transduction mechanisms;Cytoskeleton
Neutral	145	Amino acid transport and metabolism;Carbohydrate transport and metabolism;Function unknown
Neutral	147	Cell motility;Posttranslational modification, protein turnover, chaperones;Intracellular trafficking, secretion, and vesicular transport
Neutral	148	Energy production and conversion;Inorganic ion transport and metabolism
Neutral	149	Energy production and conversion;Posttranslational modification, protein turnover, chaperones;Defense mechanisms
Neutral	152	Lipid transport and metabolism;Cell motility;Intracellular trafficking, secretion, and vesicular transport
Neutral	154	Energy production and conversion;Carbohydrate transport and metabolism;Coenzyme transport and metabolism;General function prediction only
Neutral	155	Amino acid transport and metabolism;Translation, ribosomal structure and biogenesis;Transcription;General function prediction only
Neutral	157	Transcription;Inorganic ion transport and metabolism;General function prediction only
Neutral	159	Amino acid transport and metabolism;Carbohydrate transport and metabolism;Inorganic ion transport and metabolism
Neutral	162	Lipid transport and metabolism;Secondary metabolites biosynthesis, transport and catabolism
Neutral	163	Translation, ribosomal structure and biogenesis;Cell wall/membrane/envelope biogenesis;Function unknown
Neutral	164	Amino acid transport and metabolism;Carbohydrate transport and metabolism;Lipid transport and metabolism;Inorganic ion transport and metabolism;Secondary metabolites biosynthesis, transport and catabolism;General function prediction only
Neutral	165	Chromatin structure and dynamics;General function prediction only
Neutral	167	Carbohydrate transport and metabolism;Defense mechanisms
Neutral	168	Carbohydrate transport and metabolism;Posttranslational modification, protein turnover, chaperones
Neutral	170	Energy production and conversion;Replication, recombination and repair;General function prediction only
Neutral	172	Nucleotide transport and metabolism;Translation, ribosomal structure and biogenesis;General function prediction only
Neutral	175	Amino acid transport and metabolism;Coenzyme transport and metabolism;Translation, ribosomal structure and biogenesis
Neutral	177	Replication, recombination and repair;Cell wall/membrane/envelope biogenesis
Neutral	180	Carbohydrate transport and metabolism;Secondary metabolites biosynthesis, transport and catabolism
Neutral	182	Translation, ribosomal structure and biogenesis;Replication, recombination and repair;General function prediction only
Neutral	188	Secondary metabolites biosynthesis, transport and catabolism;General function prediction only
Neutral	189	Energy production and conversion;Inorganic ion transport and metabolism;Defense mechanisms
Neutral	190	Posttranslational modification, protein turnover, chaperones;Function unknown
Neutral	191	Amino acid transport and metabolism;Transcription
Neutral	192	RNA processing and modification;Function unknown
Neutral	193	General function prediction only;Defense mechanisms
Neutral	195	Translation, ribosomal structure and biogenesis;Transcription;Replication, recombination and repair
Neutral	196	Posttranslational modification, protein turnover, chaperones;Inorganic ion transport and metabolism;General function prediction only;Function unknown
Neutral	197	Transcription;Intracellular trafficking, secretion, and vesicular transport
Neutral	198	Energy production and conversion;Transcription
Neutral	199	Carbohydrate transport and metabolism;Translation, ribosomal structure and biogenesis;Cell wall/membrane/envelope biogenesis
Neutral	201	Secondary metabolites biosynthesis, transport and catabolism;Function unknown;Signal transduction mechanisms
Neutral	204	Nucleotide transport and metabolism;Carbohydrate transport and metabolism
Neutral	210	Translation, ribosomal structure and biogenesis;Replication, recombination and repair
Neutral	211	Energy production and conversion;Coenzyme transport and metabolism;General function prediction only
Neutral	212	General function prediction only;Intracellular trafficking, secretion, and vesicular transport
Neutral	218	Function unknown;Cytoskeleton
Neutral	220	RNA processing and modification;Cell cycle control, cell division, chromosome partitioning;Replication, recombination and repair
Neutral	221	Coenzyme transport and metabolism;Inorganic ion transport and metabolism;General function prediction only
Neutral	222	Transcription;Cell wall/membrane/envelope biogenesis
Neutral	223	Replication, recombination and repair
Neutral	224	Translation, ribosomal structure and biogenesis;Transcription
Neutral	227	Cell cycle control, cell division, chromosome partitioning;Defense mechanisms
Neutral	230	Translation, ribosomal structure and biogenesis;Cell wall/membrane/envelope biogenesis
Neutral	231	Intracellular trafficking, secretion, and vesicular transport;Defense mechanisms
Neutral	232	Energy production and conversion;Signal transduction mechanisms
Neutral	234	Lipid transport and metabolism;Secondary metabolites biosynthesis, transport and catabolism;General function prediction only;Function unknown
Neutral	236	Nucleotide transport and metabolism
Neutral	237	Cell wall/membrane/envelope biogenesis;Signal transduction mechanisms
Neutral	238	General function prediction only;Function unknown;Signal transduction mechanisms
Neutral	239	Amino acid transport and metabolism;Translation, ribosomal structure and biogenesis;Cell wall/membrane/envelope biogenesis
Neutral	240	Signal transduction mechanisms
Neutral	241	Amino acid transport and metabolism;Intracellular trafficking, secretion, and vesicular transport
Neutral	243	Nucleotide transport and metabolism;Carbohydrate transport and metabolism;General function prediction only
Neutral	244	Amino acid transport and metabolism;Carbohydrate transport and metabolism;Cell motility;Inorganic ion transport and metabolism;General function prediction only
Neutral	246	Inorganic ion transport and metabolism;Secondary metabolites biosynthesis, transport and catabolism;General function prediction only
Neutral	247	Coenzyme transport and metabolism;Transcription;General function prediction only
Neutral	248	Lipid transport and metabolism;Function unknown
Neutral	249	Transcription;General function prediction only;Function unknown
Neutral	251	Cell wall/membrane/envelope biogenesis;Cell motility;Intracellular trafficking, secretion, and vesicular transport
Neutral	252	Transcription;Cell motility;Intracellular trafficking, secretion, and vesicular transport
Neutral	254	Lipid transport and metabolism
Neutral	255	Translation, ribosomal structure and biogenesis;Posttranslational modification, protein turnover, chaperones
Neutral	256	Transcription;Inorganic ion transport and metabolism;Signal transduction mechanisms
Neutral	257	Carbohydrate transport and metabolism;General function prediction only;Signal transduction mechanisms
Neutral	260	Amino acid transport and metabolism;General function prediction only;Signal transduction mechanisms
Neutral	261	Nucleotide transport and metabolism;Posttranslational modification, protein turnover, chaperones
Neutral	265	Transcription;Replication, recombination and repair
Neutral	266	Cell motility;Signal transduction mechanisms;Intracellular trafficking, secretion, and vesicular transport
Neutral	268	Cell cycle control, cell division, chromosome partitioning;Inorganic ion transport and metabolism
Neutral	269	Cell cycle control, cell division, chromosome partitioning;Cell wall/membrane/envelope biogenesis
Neutral	270	Transcription;Signal transduction mechanisms;Intracellular trafficking, secretion, and vesicular transport
Neutral	271	Translation, ribosomal structure and biogenesis;Cell wall/membrane/envelope biogenesis;General function prediction only
Neutral	272	Cell motility;Posttranslational modification, protein turnover, chaperones;Function unknown;Intracellular trafficking, secretion, and vesicular transport
Neutral	275	Coenzyme transport and metabolism;Cell wall/membrane/envelope biogenesis
Neutral	276	Nucleotide transport and metabolism;General function prediction only;Function unknown
Neutral	278	Nucleotide transport and metabolism;Transcription;Signal transduction mechanisms
Neutral	280	Transcription;Secondary metabolites biosynthesis, transport and catabolism
Neutral	281	Amino acid transport and metabolism;Inorganic ion transport and metabolism;General function prediction only
Neutral	283	Posttranslational modification, protein turnover, chaperones;Inorganic ion transport and metabolism;Function unknown
Neutral	284	Energy production and conversion;Secondary metabolites biosynthesis, transport and catabolism
Neutral	285	Carbohydrate transport and metabolism;Function unknown;Signal transduction mechanisms
Neutral	286	Cell cycle control, cell division, chromosome partitioning;Posttranslational modification, protein turnover, chaperones;Cytoskeleton
Neutral	288	Amino acid transport and metabolism;Carbohydrate transport and metabolism;General function prediction only;Function unknown
Neutral	289	Inorganic ion transport and metabolism
Neutral	290	Nucleotide transport and metabolism;Inorganic ion transport and metabolism
Neutral	291	Amino acid transport and metabolism;Carbohydrate transport and metabolism;Inorganic ion transport and metabolism;General function prediction only
Neutral	292	Carbohydrate transport and metabolism;Cell motility
Neutral	293	Carbohydrate transport and metabolism;Inorganic ion transport and metabolism;Signal transduction mechanisms
Neutral	294	Coenzyme transport and metabolism;Secondary metabolites biosynthesis, transport and catabolism
Neutral	295	Amino acid transport and metabolism;Translation, ribosomal structure and biogenesis;Function unknown
Neutral	296	Carbohydrate transport and metabolism;Cell wall/membrane/envelope biogenesis
Neutral	297	Chromatin structure and dynamics;Transcription;Replication, recombination and repair
Neutral	298	Energy production and conversion;Carbohydrate transport and metabolism;General function prediction only
Neutral	301	Coenzyme transport and metabolism;Posttranslational modification, protein turnover, chaperones
Neutral	302	Chromatin structure and dynamics;Energy production and conversion
Neutral	303	Function unknown;Intracellular trafficking, secretion, and vesicular transport
Neutral	304	Energy production and conversion;Amino acid transport and metabolism;Coenzyme transport and metabolism
Neutral	305	Energy production and conversion;Nucleotide transport and metabolism
Neutral	308	Transcription;Replication, recombination and repair;Signal transduction mechanisms
Neutral	311	Cell cycle control, cell division, chromosome partitioning;Intracellular trafficking, secretion, and vesicular transport
Neutral	313	Amino acid transport and metabolism;Function unknown
Neutral	314	Energy production and conversion;Lipid transport and metabolism
Neutral	315	Chromatin structure and dynamics;Replication, recombination and repair
Neutral	316	Amino acid transport and metabolism;Replication, recombination and repair;General function prediction only
Neutral	317	Posttranslational modification, protein turnover, chaperones;Function unknown;Intracellular trafficking, secretion, and vesicular transport
Neutral	318	Replication, recombination and repair;Posttranslational modification, protein turnover, chaperones
Neutral	321	Cell motility;Inorganic ion transport and metabolism;Signal transduction mechanisms;Intracellular trafficking, secretion, and vesicular transport
Neutral	322	Energy production and conversion;General function prediction only
Neutral	323	Transcription;Inorganic ion transport and metabolism
Neutral	325	Posttranslational modification, protein turnover, chaperones;General function prediction only;Intracellular trafficking, secretion, and vesicular transport
Neutral	326	Carbohydrate transport and metabolism;Lipid transport and metabolism;Cell wall/membrane/envelope biogenesis
Neutral	327	Coenzyme transport and metabolism;Inorganic ion transport and metabolism
Neutral	328	Nucleotide transport and metabolism;Function unknown
Neutral	332	Energy production and conversion;Transcription;General function prediction only
Neutral	337	Amino acid transport and metabolism;Nucleotide transport and metabolism;Inorganic ion transport and metabolism
Neutral	340	Chromatin structure and dynamics;Function unknown
Neutral	343	Nucleotide transport and metabolism;Coenzyme transport and metabolism
Neutral	345	Coenzyme transport and metabolism;General function prediction only
Neutral	346	Secondary metabolites biosynthesis, transport and catabolism;Signal transduction mechanisms
Neutral	347	Carbohydrate transport and metabolism;Signal transduction mechanisms
Neutral	348	Transcription;General function prediction only
Neutral	349	Transcription;Secondary metabolites biosynthesis, transport and catabolism;General function prediction only
Neutral	350	Inorganic ion transport and metabolism;Function unknown;Signal transduction mechanisms
Neutral	353	Lipid transport and metabolism;Secondary metabolites biosynthesis, transport and catabolism;General function prediction only
Neutral	354	Posttranslational modification, protein turnover, chaperones;Signal transduction mechanisms
Neutral	355	Posttranslational modification, protein turnover, chaperones;General function prediction only
Neutral	357	Carbohydrate transport and metabolism;Intracellular trafficking, secretion, and vesicular transport
Neutral	358	Cell wall/membrane/envelope biogenesis;General function prediction only
Neutral	359	Transcription;Cell wall/membrane/envelope biogenesis;Signal transduction mechanisms
Neutral	360	Energy production and conversion;Posttranslational modification, protein turnover, chaperones
Neutral	361	Inorganic ion transport and metabolism;Signal transduction mechanisms
Neutral	362	Cell motility;General function prediction only;Signal transduction mechanisms
Above Neutral	2	Intracellular trafficking, secretion, and vesicular transport
Above Neutral	4	Chromatin structure and dynamics;Cell cycle control, cell division, chromosome partitioning;Replication, recombination and repair
Above Neutral	9	Translation, ribosomal structure and biogenesis;Transcription;General function prediction only
Above Neutral	13	Inorganic ion transport and metabolism;Function unknown
Above Neutral	15	General function prediction only;Function unknown;Intracellular trafficking, secretion, and vesicular transport
Above Neutral	16	Energy production and conversion;Transcription;Inorganic ion transport and metabolism;Signal transduction mechanisms;Defense mechanisms
Above Neutral	24	Transcription;General function prediction only;Signal transduction mechanisms
Above Neutral	25	Nucleotide transport and metabolism;Cell wall/membrane/envelope biogenesis
Above Neutral	42	Energy production and conversion;Posttranslational modification, protein turnover, chaperones;Function unknown
Above Neutral	43	Function unknown;Signal transduction mechanisms
Above Neutral	51	Energy production and conversion;Amino acid transport and metabolism;Coenzyme transport and metabolism;General function prediction only
Above Neutral	53	Cell motility;Function unknown;Intracellular trafficking, secretion, and vesicular transport
Above Neutral	54	Carbohydrate transport and metabolism;Cell wall/membrane/envelope biogenesis;General function prediction only
Above Neutral	61	Carbohydrate transport and metabolism;Cell wall/membrane/envelope biogenesis;Function unknown
Above Neutral	63	Replication, recombination and repair;General function prediction only;Signal transduction mechanisms
Above Neutral	67	Cell wall/membrane/envelope biogenesis;Posttranslational modification, protein turnover, chaperones
Above Neutral	71	Replication, recombination and repair;General function prediction only
Above Neutral	78	Coenzyme transport and metabolism;Translation, ribosomal structure and biogenesis
Above Neutral	85	Cell motility;Secondary metabolites biosynthesis, transport and catabolism
Above Neutral	89	Cell motility;General function prediction only
Above Neutral	96	Cell cycle control, cell division, chromosome partitioning;Replication, recombination and repair;General function prediction only
Above Neutral	103	Cell cycle control, cell division, chromosome partitioning;Transcription
Above Neutral	109	Energy production and conversion
Above Neutral	112	Transcription;Replication, recombination and repair;Defense mechanisms
Above Neutral	141	Chromatin structure and dynamics;Transcription
Above Neutral	150	Lipid transport and metabolism;Posttranslational modification, protein turnover, chaperones
Above Neutral	151	Cell wall/membrane/envelope biogenesis;Function unknown
Above Neutral	156	Cell cycle control, cell division, chromosome partitioning;Function unknown
Above Neutral	160	Carbohydrate transport and metabolism;Cell wall/membrane/envelope biogenesis;Inorganic ion transport and metabolism
Above Neutral	166	General function prediction only
Above Neutral	169	Posttranslational modification, protein turnover, chaperones;Secondary metabolites biosynthesis, transport and catabolism;General function prediction only
Above Neutral	176	Cell cycle control, cell division, chromosome partitioning;Cytoskeleton
Above Neutral	179	Coenzyme transport and metabolism;Function unknown
Above Neutral	183	Carbohydrate transport and metabolism;Replication, recombination and repair;General function prediction only
Above Neutral	186	Nucleotide transport and metabolism;Carbohydrate transport and metabolism;Posttranslational modification, protein turnover, chaperones
Above Neutral	187	Cell wall/membrane/envelope biogenesis;Cell motility
Above Neutral	194	Lipid transport and metabolism;General function prediction only
Above Neutral	200	Translation, ribosomal structure and biogenesis;General function prediction only
Above Neutral	205	Secondary metabolites biosynthesis, transport and catabolism;Function unknown
Above Neutral	206	Amino acid transport and metabolism;Cell motility
Above Neutral	207	Energy production and conversion;Coenzyme transport and metabolism;Posttranslational modification, protein turnover, chaperones
Above Neutral	213	Transcription;Secondary metabolites biosynthesis, transport and catabolism;Signal transduction mechanisms
Above Neutral	219	Lipid transport and metabolism;Posttranslational modification, protein turnover, chaperones;Function unknown
Above Neutral	226	Amino acid transport and metabolism;Carbohydrate transport and metabolism;Inorganic ion transport and metabolism;General function prediction only;Function unknown
Above Neutral	235	Replication, recombination and repair;Inorganic ion transport and metabolism
Above Neutral	250	Amino acid transport and metabolism;Nucleotide transport and metabolism
Above Neutral	253	Posttranslational modification, protein turnover, chaperones;Intracellular trafficking, secretion, and vesicular transport
Above Neutral	259	Transcription;Signal transduction mechanisms;Defense mechanisms
Above Neutral	267	Lipid transport and metabolism;Transcription
Above Neutral	273	Posttranslational modification, protein turnover, chaperones;Inorganic ion transport and metabolism
Above Neutral	274	Cell motility;General function prediction only;Intracellular trafficking, secretion, and vesicular transport
Above Neutral	279	Cell cycle control, cell division, chromosome partitioning;Function unknown;Cytoskeleton
Above Neutral	282	Coenzyme transport and metabolism;Lipid transport and metabolism
Above Neutral	299	Coenzyme transport and metabolism;Inorganic ion transport and metabolism;Defense mechanisms
Above Neutral	306	Inorganic ion transport and metabolism;General function prediction only;Defense mechanisms
Above Neutral	319	Nucleotide transport and metabolism;Transcription
Above Neutral	324	Cell cycle control, cell division, chromosome partitioning;Replication, recombination and repair
Above Neutral	329	Cell cycle control, cell division, chromosome partitioning;Translation, ribosomal structure and biogenesis
Above Neutral	330	Posttranslational modification, protein turnover, chaperones;Defense mechanisms
Above Neutral	331	Carbohydrate transport and metabolism;Cell motility;Signal transduction mechanisms
Above Neutral	333	Amino acid transport and metabolism;Carbohydrate transport and metabolism;Lipid transport and metabolism;Inorganic ion transport and metabolism;General function prediction only
Above Neutral	334	Chromatin structure and dynamics;Transcription;Function unknown
Above Neutral	336	Translation, ribosomal structure and biogenesis;Function unknown
Above Neutral	341	Carbohydrate transport and metabolism;Coenzyme transport and metabolism;Lipid transport and metabolism
Above Neutral	344	Lipid transport and metabolism;Signal transduction mechanisms
Above Neutral	356	Inorganic ion transport and metabolism;Secondary metabolites biosynthesis, transport and catabolism

## Sheet: Type-II-eggNOG-Diabetes (Diseas
Table S4-5. The Type-II-MFGC-eggNOG list of Diabetes (Diseased Treatment) (Separated as Below-Neutral, Neutral, and Above Neutral)
Groups	ID	MFGC
Below Neutral	22	Cell cycle control, cell division, chromosome partitioning;General function prediction only
Below Neutral	37	Transcription
Below Neutral	46	Cell wall/membrane/envelope biogenesis;Extracellular structures
Below Neutral	47	Amino acid transport and metabolism;Carbohydrate transport and metabolism;Inorganic ion transport and metabolism;Secondary metabolites biosynthesis, transport and catabolism
Below Neutral	55	General function prediction only;Signal transduction mechanisms
Below Neutral	58	Amino acid transport and metabolism;Posttranslational modification, protein turnover, chaperones
Below Neutral	62	Function unknown;Intracellular trafficking, secretion, and vesicular transport;Extracellular structures
Below Neutral	74	Amino acid transport and metabolism;Translation, ribosomal structure and biogenesis
Below Neutral	81	RNA processing and modification
Below Neutral	90	Energy production and conversion;Function unknown
Below Neutral	97	Cell wall/membrane/envelope biogenesis;Intracellular trafficking, secretion, and vesicular transport
Below Neutral	126	Cytoskeleton
Below Neutral	150	Lipid transport and metabolism;Posttranslational modification, protein turnover, chaperones
Below Neutral	151	Cell wall/membrane/envelope biogenesis;Function unknown
Below Neutral	155	Amino acid transport and metabolism;Translation, ribosomal structure and biogenesis;Transcription;General function prediction only
Below Neutral	171	Lipid transport and metabolism;Cell motility;General function prediction only
Below Neutral	181	unknown
Below Neutral	183	Carbohydrate transport and metabolism;Replication, recombination and repair;General function prediction only
Below Neutral	184	Lipid transport and metabolism;Cell wall/membrane/envelope biogenesis;Function unknown
Below Neutral	208	Transcription;Function unknown;Signal transduction mechanisms
Below Neutral	225	Cell cycle control, cell division, chromosome partitioning;Amino acid transport and metabolism
Below Neutral	230	Translation, ribosomal structure and biogenesis;Cell wall/membrane/envelope biogenesis
Below Neutral	233	Cell motility;Posttranslational modification, protein turnover, chaperones
Below Neutral	239	Amino acid transport and metabolism;Translation, ribosomal structure and biogenesis;Cell wall/membrane/envelope biogenesis
Below Neutral	258	Energy production and conversion;Carbohydrate transport and metabolism;Cell wall/membrane/envelope biogenesis
Below Neutral	259	Transcription;Signal transduction mechanisms;Defense mechanisms
Below Neutral	305	Energy production and conversion;Nucleotide transport and metabolism
Below Neutral	309	Secondary metabolites biosynthesis, transport and catabolism;Intracellular trafficking, secretion, and vesicular transport
Below Neutral	322	Energy production and conversion;General function prediction only
Below Neutral	329	Cell cycle control, cell division, chromosome partitioning;Translation, ribosomal structure and biogenesis
Below Neutral	334	Chromatin structure and dynamics;Transcription;Function unknown
Below Neutral	338	Secondary metabolites biosynthesis, transport and catabolism;General function prediction only;Function unknown
Below Neutral	339	Chromatin structure and dynamics;Cell cycle control, cell division, chromosome partitioning
Below Neutral	345	Coenzyme transport and metabolism;General function prediction only
Below Neutral	351	Amino acid transport and metabolism;Nucleotide transport and metabolism;Cell wall/membrane/envelope biogenesis
Neutral	3	Translation, ribosomal structure and biogenesis;Transcription;Replication, recombination and repair;Function unknown
Neutral	6	Transcription;Replication, recombination and repair;General function prediction only
Neutral	8	Carbohydrate transport and metabolism;Replication, recombination and repair
Neutral	11	Translation, ribosomal structure and biogenesis
Neutral	12	Coenzyme transport and metabolism;Secondary metabolites biosynthesis, transport and catabolism;General function prediction only
Neutral	14	Energy production and conversion;Inorganic ion transport and metabolism;Function unknown
Neutral	20	Energy production and conversion;Cell cycle control, cell division, chromosome partitioning;Posttranslational modification, protein turnover, chaperones
Neutral	23	Cell wall/membrane/envelope biogenesis;Defense mechanisms
Neutral	24	Transcription;General function prediction only;Signal transduction mechanisms
Neutral	26	Carbohydrate transport and metabolism;Coenzyme transport and metabolism
Neutral	29	Transcription;Defense mechanisms
Neutral	30	Cell motility
Neutral	31	Lipid transport and metabolism;Replication, recombination and repair;General function prediction only
Neutral	32	Carbohydrate transport and metabolism;Inorganic ion transport and metabolism
Neutral	33	Nucleotide transport and metabolism;General function prediction only
Neutral	34	Nucleotide transport and metabolism;Signal transduction mechanisms
Neutral	36	Signal transduction mechanisms;Defense mechanisms
Neutral	38	Cell motility;Posttranslational modification, protein turnover, chaperones;Signal transduction mechanisms
Neutral	39	Inorganic ion transport and metabolism;Secondary metabolites biosynthesis, transport and catabolism;Defense mechanisms
Neutral	40	Cell wall/membrane/envelope biogenesis;Inorganic ion transport and metabolism
Neutral	41	Amino acid transport and metabolism;Inorganic ion transport and metabolism;Defense mechanisms
Neutral	44	Cell cycle control, cell division, chromosome partitioning;Transcription;Replication, recombination and repair
Neutral	49	Energy production and conversion;Amino acid transport and metabolism;Nucleotide transport and metabolism;General function prediction only
Neutral	50	Translation, ribosomal structure and biogenesis;Signal transduction mechanisms
Neutral	52	Cell wall/membrane/envelope biogenesis;Cell motility;Posttranslational modification, protein turnover, chaperones;Intracellular trafficking, secretion, and vesicular transport
Neutral	53	Cell motility;Function unknown;Intracellular trafficking, secretion, and vesicular transport
Neutral	54	Carbohydrate transport and metabolism;Cell wall/membrane/envelope biogenesis;General function prediction only
Neutral	57	Energy production and conversion;Inorganic ion transport and metabolism;General function prediction only
Neutral	59	Energy production and conversion;Replication, recombination and repair
Neutral	61	Carbohydrate transport and metabolism;Cell wall/membrane/envelope biogenesis;Function unknown
Neutral	63	Replication, recombination and repair;General function prediction only;Signal transduction mechanisms
Neutral	64	Cell wall/membrane/envelope biogenesis;Secondary metabolites biosynthesis, transport and catabolism;General function prediction only
Neutral	65	Carbohydrate transport and metabolism;Transcription;Function unknown
Neutral	69	Carbohydrate transport and metabolism;Transcription;Signal transduction mechanisms
Neutral	70	Coenzyme transport and metabolism;Lipid transport and metabolism;Secondary metabolites biosynthesis, transport and catabolism
Neutral	72	Carbohydrate transport and metabolism;Transcription
Neutral	73	Posttranslational modification, protein turnover, chaperones;Inorganic ion transport and metabolism;General function prediction only
Neutral	75	Amino acid transport and metabolism;Carbohydrate transport and metabolism;General function prediction only
Neutral	76	Coenzyme transport and metabolism;Lipid transport and metabolism;Function unknown
Neutral	77	Cell wall/membrane/envelope biogenesis;Cell motility;Posttranslational modification, protein turnover, chaperones
Neutral	79	Lipid transport and metabolism;Translation, ribosomal structure and biogenesis;Cell wall/membrane/envelope biogenesis
Neutral	80	Chromatin structure and dynamics
Neutral	82	Nucleotide transport and metabolism;Lipid transport and metabolism
Neutral	83	Transcription;Signal transduction mechanisms
Neutral	84	Replication, recombination and repair;Inorganic ion transport and metabolism;Secondary metabolites biosynthesis, transport and catabolism
Neutral	87	Coenzyme transport and metabolism;Replication, recombination and repair
Neutral	88	Amino acid transport and metabolism;Carbohydrate transport and metabolism;Inorganic ion transport and metabolism;General function prediction only;Defense mechanisms
Neutral	91	Carbohydrate transport and metabolism;Coenzyme transport and metabolism;General function prediction only
Neutral	92	Posttranslational modification, protein turnover, chaperones
Neutral	93	Replication, recombination and repair;Defense mechanisms
Neutral	94	Amino acid transport and metabolism
Neutral	95	Chromatin structure and dynamics;Secondary metabolites biosynthesis, transport and catabolism
Neutral	96	Cell cycle control, cell division, chromosome partitioning;Replication, recombination and repair;General function prediction only
Neutral	98	Posttranslational modification, protein turnover, chaperones;Cytoskeleton
Neutral	100	Cell cycle control, cell division, chromosome partitioning;Posttranslational modification, protein turnover, chaperones
Neutral	101	Lipid transport and metabolism;Cell wall/membrane/envelope biogenesis
Neutral	102	Amino acid transport and metabolism;Secondary metabolites biosynthesis, transport and catabolism;General function prediction only
Neutral	104	Carbohydrate transport and metabolism;General function prediction only
Neutral	105	Energy production and conversion;Coenzyme transport and metabolism;Function unknown
Neutral	106	Cell cycle control, cell division, chromosome partitioning;Cell motility
Neutral	109	Energy production and conversion
Neutral	110	RNA processing and modification;Replication, recombination and repair
Neutral	111	Amino acid transport and metabolism;Coenzyme transport and metabolism;General function prediction only
Neutral	112	Transcription;Replication, recombination and repair;Defense mechanisms
Neutral	113	Lipid transport and metabolism;Cell wall/membrane/envelope biogenesis;General function prediction only
Neutral	114	Cell cycle control, cell division, chromosome partitioning;Transcription;Signal transduction mechanisms
Neutral	115	Amino acid transport and metabolism;Cell wall/membrane/envelope biogenesis
Neutral	116	Intracellular trafficking, secretion, and vesicular transport;Nuclear structure
Neutral	118	Amino acid transport and metabolism;General function prediction only
Neutral	119	Extracellular structures
Neutral	120	Energy production and conversion;Amino acid transport and metabolism
Neutral	121	Coenzyme transport and metabolism
Neutral	122	Energy production and conversion;General function prediction only;Function unknown
Neutral	123	RNA processing and modification;Cell cycle control, cell division, chromosome partitioning;Transcription
Neutral	124	Transcription;Posttranslational modification, protein turnover, chaperones;Signal transduction mechanisms
Neutral	125	Replication, recombination and repair;General function prediction only;Function unknown
Neutral	127	Replication, recombination and repair;Function unknown
Neutral	128	Amino acid transport and metabolism;Inorganic ion transport and metabolism
Neutral	129	Transcription;Cell motility;Signal transduction mechanisms
Neutral	130	Secondary metabolites biosynthesis, transport and catabolism
Neutral	131	Nuclear structure
Neutral	133	Energy production and conversion;Carbohydrate transport and metabolism
Neutral	134	Cell cycle control, cell division, chromosome partitioning;Signal transduction mechanisms
Neutral	135	Carbohydrate transport and metabolism;Function unknown
Neutral	136	Intracellular trafficking, secretion, and vesicular transport;Extracellular structures
Neutral	137	Nucleotide transport and metabolism;Secondary metabolites biosynthesis, transport and catabolism
Neutral	139	Transcription;Replication, recombination and repair;General function prediction only;Signal transduction mechanisms
Neutral	140	RNA processing and modification;Translation, ribosomal structure and biogenesis
Neutral	141	Chromatin structure and dynamics;Transcription
Neutral	142	RNA processing and modification;Signal transduction mechanisms
Neutral	144	Cell cycle control, cell division, chromosome partitioning;General function prediction only;Signal transduction mechanisms;Cytoskeleton
Neutral	145	Amino acid transport and metabolism;Carbohydrate transport and metabolism;Function unknown
Neutral	147	Cell motility;Posttranslational modification, protein turnover, chaperones;Intracellular trafficking, secretion, and vesicular transport
Neutral	148	Energy production and conversion;Inorganic ion transport and metabolism
Neutral	149	Energy production and conversion;Posttranslational modification, protein turnover, chaperones;Defense mechanisms
Neutral	152	Lipid transport and metabolism;Cell motility;Intracellular trafficking, secretion, and vesicular transport
Neutral	154	Energy production and conversion;Carbohydrate transport and metabolism;Coenzyme transport and metabolism;General function prediction only
Neutral	157	Transcription;Inorganic ion transport and metabolism;General function prediction only
Neutral	159	Amino acid transport and metabolism;Carbohydrate transport and metabolism;Inorganic ion transport and metabolism
Neutral	160	Carbohydrate transport and metabolism;Cell wall/membrane/envelope biogenesis;Inorganic ion transport and metabolism
Neutral	161	Cell cycle control, cell division, chromosome partitioning
Neutral	162	Lipid transport and metabolism;Secondary metabolites biosynthesis, transport and catabolism
Neutral	163	Translation, ribosomal structure and biogenesis;Cell wall/membrane/envelope biogenesis;Function unknown
Neutral	164	Amino acid transport and metabolism;Carbohydrate transport and metabolism;Lipid transport and metabolism;Inorganic ion transport and metabolism;Secondary metabolites biosynthesis, transport and catabolism;General function prediction only
Neutral	165	Chromatin structure and dynamics;General function prediction only
Neutral	167	Carbohydrate transport and metabolism;Defense mechanisms
Neutral	168	Carbohydrate transport and metabolism;Posttranslational modification, protein turnover, chaperones
Neutral	169	Posttranslational modification, protein turnover, chaperones;Secondary metabolites biosynthesis, transport and catabolism;General function prediction only
Neutral	170	Energy production and conversion;Replication, recombination and repair;General function prediction only
Neutral	173	Cell wall/membrane/envelope biogenesis;Intracellular trafficking, secretion, and vesicular transport;Extracellular structures
Neutral	175	Amino acid transport and metabolism;Coenzyme transport and metabolism;Translation, ribosomal structure and biogenesis
Neutral	176	Cell cycle control, cell division, chromosome partitioning;Cytoskeleton
Neutral	177	Replication, recombination and repair;Cell wall/membrane/envelope biogenesis
Neutral	180	Carbohydrate transport and metabolism;Secondary metabolites biosynthesis, transport and catabolism
Neutral	182	Translation, ribosomal structure and biogenesis;Replication, recombination and repair;General function prediction only
Neutral	185	Cell wall/membrane/envelope biogenesis;General function prediction only;Function unknown
Neutral	189	Energy production and conversion;Inorganic ion transport and metabolism;Defense mechanisms
Neutral	191	Amino acid transport and metabolism;Transcription
Neutral	192	RNA processing and modification;Function unknown
Neutral	193	General function prediction only;Defense mechanisms
Neutral	194	Lipid transport and metabolism;General function prediction only
Neutral	195	Translation, ribosomal structure and biogenesis;Transcription;Replication, recombination and repair
Neutral	196	Posttranslational modification, protein turnover, chaperones;Inorganic ion transport and metabolism;General function prediction only;Function unknown
Neutral	197	Transcription;Intracellular trafficking, secretion, and vesicular transport
Neutral	198	Energy production and conversion;Transcription
Neutral	199	Carbohydrate transport and metabolism;Translation, ribosomal structure and biogenesis;Cell wall/membrane/envelope biogenesis
Neutral	200	Translation, ribosomal structure and biogenesis;General function prediction only
Neutral	201	Secondary metabolites biosynthesis, transport and catabolism;Function unknown;Signal transduction mechanisms
Neutral	204	Nucleotide transport and metabolism;Carbohydrate transport and metabolism
Neutral	206	Amino acid transport and metabolism;Cell motility
Neutral	209	Amino acid transport and metabolism;Coenzyme transport and metabolism;Inorganic ion transport and metabolism
Neutral	211	Energy production and conversion;Coenzyme transport and metabolism;General function prediction only
Neutral	212	General function prediction only;Intracellular trafficking, secretion, and vesicular transport
Neutral	213	Transcription;Secondary metabolites biosynthesis, transport and catabolism;Signal transduction mechanisms
Neutral	214	Amino acid transport and metabolism;Lipid transport and metabolism
Neutral	216	Energy production and conversion;Secondary metabolites biosynthesis, transport and catabolism;Function unknown
Neutral	217	Amino acid transport and metabolism;Secondary metabolites biosynthesis, transport and catabolism
Neutral	218	Function unknown;Cytoskeleton
Neutral	221	Coenzyme transport and metabolism;Inorganic ion transport and metabolism;General function prediction only
Neutral	223	Replication, recombination and repair
Neutral	224	Translation, ribosomal structure and biogenesis;Transcription
Neutral	227	Cell cycle control, cell division, chromosome partitioning;Defense mechanisms
Neutral	231	Intracellular trafficking, secretion, and vesicular transport;Defense mechanisms
Neutral	232	Energy production and conversion;Signal transduction mechanisms
Neutral	234	Lipid transport and metabolism;Secondary metabolites biosynthesis, transport and catabolism;General function prediction only;Function unknown
Neutral	235	Replication, recombination and repair;Inorganic ion transport and metabolism
Neutral	236	Nucleotide transport and metabolism
Neutral	237	Cell wall/membrane/envelope biogenesis;Signal transduction mechanisms
Neutral	238	General function prediction only;Function unknown;Signal transduction mechanisms
Neutral	240	Signal transduction mechanisms
Neutral	241	Amino acid transport and metabolism;Intracellular trafficking, secretion, and vesicular transport
Neutral	243	Nucleotide transport and metabolism;Carbohydrate transport and metabolism;General function prediction only
Neutral	244	Amino acid transport and metabolism;Carbohydrate transport and metabolism;Cell motility;Inorganic ion transport and metabolism;General function prediction only
Neutral	245	Amino acid transport and metabolism;Defense mechanisms
Neutral	246	Inorganic ion transport and metabolism;Secondary metabolites biosynthesis, transport and catabolism;General function prediction only
Neutral	248	Lipid transport and metabolism;Function unknown
Neutral	249	Transcription;General function prediction only;Function unknown
Neutral	251	Cell wall/membrane/envelope biogenesis;Cell motility;Intracellular trafficking, secretion, and vesicular transport
Neutral	254	Lipid transport and metabolism
Neutral	255	Translation, ribosomal structure and biogenesis;Posttranslational modification, protein turnover, chaperones
Neutral	256	Transcription;Inorganic ion transport and metabolism;Signal transduction mechanisms
Neutral	257	Carbohydrate transport and metabolism;General function prediction only;Signal transduction mechanisms
Neutral	265	Transcription;Replication, recombination and repair
Neutral	266	Cell motility;Signal transduction mechanisms;Intracellular trafficking, secretion, and vesicular transport
Neutral	268	Cell cycle control, cell division, chromosome partitioning;Inorganic ion transport and metabolism
Neutral	270	Transcription;Signal transduction mechanisms;Intracellular trafficking, secretion, and vesicular transport
Neutral	272	Cell motility;Posttranslational modification, protein turnover, chaperones;Function unknown;Intracellular trafficking, secretion, and vesicular transport
Neutral	279	Cell cycle control, cell division, chromosome partitioning;Function unknown;Cytoskeleton
Neutral	280	Transcription;Secondary metabolites biosynthesis, transport and catabolism
Neutral	283	Posttranslational modification, protein turnover, chaperones;Inorganic ion transport and metabolism;Function unknown
Neutral	284	Energy production and conversion;Secondary metabolites biosynthesis, transport and catabolism
Neutral	285	Carbohydrate transport and metabolism;Function unknown;Signal transduction mechanisms
Neutral	286	Cell cycle control, cell division, chromosome partitioning;Posttranslational modification, protein turnover, chaperones;Cytoskeleton
Neutral	288	Amino acid transport and metabolism;Carbohydrate transport and metabolism;General function prediction only;Function unknown
Neutral	289	Inorganic ion transport and metabolism
Neutral	290	Nucleotide transport and metabolism;Inorganic ion transport and metabolism
Neutral	291	Amino acid transport and metabolism;Carbohydrate transport and metabolism;Inorganic ion transport and metabolism;General function prediction only
Neutral	292	Carbohydrate transport and metabolism;Cell motility
Neutral	293	Carbohydrate transport and metabolism;Inorganic ion transport and metabolism;Signal transduction mechanisms
Neutral	294	Coenzyme transport and metabolism;Secondary metabolites biosynthesis, transport and catabolism
Neutral	295	Amino acid transport and metabolism;Translation, ribosomal structure and biogenesis;Function unknown
Neutral	296	Carbohydrate transport and metabolism;Cell wall/membrane/envelope biogenesis
Neutral	297	Chromatin structure and dynamics;Transcription;Replication, recombination and repair
Neutral	300	Energy production and conversion;Coenzyme transport and metabolism
Neutral	301	Coenzyme transport and metabolism;Posttranslational modification, protein turnover, chaperones
Neutral	302	Chromatin structure and dynamics;Energy production and conversion
Neutral	303	Function unknown;Intracellular trafficking, secretion, and vesicular transport
Neutral	304	Energy production and conversion;Amino acid transport and metabolism;Coenzyme transport and metabolism
Neutral	307	Amino acid transport and metabolism;Carbohydrate transport and metabolism
Neutral	308	Transcription;Replication, recombination and repair;Signal transduction mechanisms
Neutral	313	Amino acid transport and metabolism;Function unknown
Neutral	314	Energy production and conversion;Lipid transport and metabolism
Neutral	315	Chromatin structure and dynamics;Replication, recombination and repair
Neutral	316	Amino acid transport and metabolism;Replication, recombination and repair;General function prediction only
Neutral	317	Posttranslational modification, protein turnover, chaperones;Function unknown;Intracellular trafficking, secretion, and vesicular transport
Neutral	318	Replication, recombination and repair;Posttranslational modification, protein turnover, chaperones
Neutral	319	Nucleotide transport and metabolism;Transcription
Neutral	320	Cell wall/membrane/envelope biogenesis;Function unknown;Defense mechanisms
Neutral	321	Cell motility;Inorganic ion transport and metabolism;Signal transduction mechanisms;Intracellular trafficking, secretion, and vesicular transport
Neutral	323	Transcription;Inorganic ion transport and metabolism
Neutral	326	Carbohydrate transport and metabolism;Lipid transport and metabolism;Cell wall/membrane/envelope biogenesis
Neutral	327	Coenzyme transport and metabolism;Inorganic ion transport and metabolism
Neutral	328	Nucleotide transport and metabolism;Function unknown
Neutral	332	Energy production and conversion;Transcription;General function prediction only
Neutral	333	Amino acid transport and metabolism;Carbohydrate transport and metabolism;Lipid transport and metabolism;Inorganic ion transport and metabolism;General function prediction only
Neutral	337	Amino acid transport and metabolism;Nucleotide transport and metabolism;Inorganic ion transport and metabolism
Neutral	343	Nucleotide transport and metabolism;Coenzyme transport and metabolism
Neutral	346	Secondary metabolites biosynthesis, transport and catabolism;Signal transduction mechanisms
Neutral	347	Carbohydrate transport and metabolism;Signal transduction mechanisms
Neutral	348	Transcription;General function prediction only
Neutral	349	Transcription;Secondary metabolites biosynthesis, transport and catabolism;General function prediction only
Neutral	350	Inorganic ion transport and metabolism;Function unknown;Signal transduction mechanisms
Neutral	353	Lipid transport and metabolism;Secondary metabolites biosynthesis, transport and catabolism;General function prediction only
Neutral	354	Posttranslational modification, protein turnover, chaperones;Signal transduction mechanisms
Neutral	355	Posttranslational modification, protein turnover, chaperones;General function prediction only
Neutral	358	Cell wall/membrane/envelope biogenesis;General function prediction only
Neutral	359	Transcription;Cell wall/membrane/envelope biogenesis;Signal transduction mechanisms
Neutral	360	Energy production and conversion;Posttranslational modification, protein turnover, chaperones
Neutral	361	Inorganic ion transport and metabolism;Signal transduction mechanisms
Neutral	362	Cell motility;General function prediction only;Signal transduction mechanisms
Above Neutral	2	Intracellular trafficking, secretion, and vesicular transport
Above Neutral	4	Chromatin structure and dynamics;Cell cycle control, cell division, chromosome partitioning;Replication, recombination and repair
Above Neutral	7	Energy production and conversion;Amino acid transport and metabolism;General function prediction only
Above Neutral	9	Translation, ribosomal structure and biogenesis;Transcription;General function prediction only
Above Neutral	10	Transcription;Replication, recombination and repair;General function prediction only;Function unknown;Signal transduction mechanisms
Above Neutral	13	Inorganic ion transport and metabolism;Function unknown
Above Neutral	15	General function prediction only;Function unknown;Intracellular trafficking, secretion, and vesicular transport
Above Neutral	16	Energy production and conversion;Transcription;Inorganic ion transport and metabolism;Signal transduction mechanisms;Defense mechanisms
Above Neutral	17	Chromatin structure and dynamics;Transcription;Posttranslational modification, protein turnover, chaperones
Above Neutral	25	Nucleotide transport and metabolism;Cell wall/membrane/envelope biogenesis
Above Neutral	42	Energy production and conversion;Posttranslational modification, protein turnover, chaperones;Function unknown
Above Neutral	43	Function unknown;Signal transduction mechanisms
Above Neutral	51	Energy production and conversion;Amino acid transport and metabolism;Coenzyme transport and metabolism;General function prediction only
Above Neutral	56	Translation, ribosomal structure and biogenesis;Inorganic ion transport and metabolism
Above Neutral	60	Amino acid transport and metabolism;Replication, recombination and repair
Above Neutral	67	Cell wall/membrane/envelope biogenesis;Posttranslational modification, protein turnover, chaperones
Above Neutral	68	Amino acid transport and metabolism;General function prediction only;Function unknown
Above Neutral	71	Replication, recombination and repair;General function prediction only
Above Neutral	78	Coenzyme transport and metabolism;Translation, ribosomal structure and biogenesis
Above Neutral	85	Cell motility;Secondary metabolites biosynthesis, transport and catabolism
Above Neutral	89	Cell motility;General function prediction only
Above Neutral	103	Cell cycle control, cell division, chromosome partitioning;Transcription
Above Neutral	107	Secondary metabolites biosynthesis, transport and catabolism;Defense mechanisms
Above Neutral	108	Amino acid transport and metabolism;Cell wall/membrane/envelope biogenesis;Function unknown
Above Neutral	156	Cell cycle control, cell division, chromosome partitioning;Function unknown
Above Neutral	166	General function prediction only
Above Neutral	179	Coenzyme transport and metabolism;Function unknown
Above Neutral	186	Nucleotide transport and metabolism;Carbohydrate transport and metabolism;Posttranslational modification, protein turnover, chaperones
Above Neutral	187	Cell wall/membrane/envelope biogenesis;Cell motility
Above Neutral	188	Secondary metabolites biosynthesis, transport and catabolism;General function prediction only
Above Neutral	205	Secondary metabolites biosynthesis, transport and catabolism;Function unknown
Above Neutral	207	Energy production and conversion;Coenzyme transport and metabolism;Posttranslational modification, protein turnover, chaperones
Above Neutral	210	Translation, ribosomal structure and biogenesis;Replication, recombination and repair
Above Neutral	215	Cell cycle control, cell division, chromosome partitioning;Carbohydrate transport and metabolism
Above Neutral	219	Lipid transport and metabolism;Posttranslational modification, protein turnover, chaperones;Function unknown
Above Neutral	226	Amino acid transport and metabolism;Carbohydrate transport and metabolism;Inorganic ion transport and metabolism;General function prediction only;Function unknown
Above Neutral	247	Coenzyme transport and metabolism;Transcription;General function prediction only
Above Neutral	250	Amino acid transport and metabolism;Nucleotide transport and metabolism
Above Neutral	252	Transcription;Cell motility;Intracellular trafficking, secretion, and vesicular transport
Above Neutral	253	Posttranslational modification, protein turnover, chaperones;Intracellular trafficking, secretion, and vesicular transport
Above Neutral	260	Amino acid transport and metabolism;General function prediction only;Signal transduction mechanisms
Above Neutral	261	Nucleotide transport and metabolism;Posttranslational modification, protein turnover, chaperones
Above Neutral	262	Coenzyme transport and metabolism;Replication, recombination and repair;General function prediction only
Above Neutral	267	Lipid transport and metabolism;Transcription
Above Neutral	271	Translation, ribosomal structure and biogenesis;Cell wall/membrane/envelope biogenesis;General function prediction only
Above Neutral	273	Posttranslational modification, protein turnover, chaperones;Inorganic ion transport and metabolism
Above Neutral	274	Cell motility;General function prediction only;Intracellular trafficking, secretion, and vesicular transport
Above Neutral	275	Coenzyme transport and metabolism;Cell wall/membrane/envelope biogenesis
Above Neutral	276	Nucleotide transport and metabolism;General function prediction only;Function unknown
Above Neutral	278	Nucleotide transport and metabolism;Transcription;Signal transduction mechanisms
Above Neutral	281	Amino acid transport and metabolism;Inorganic ion transport and metabolism;General function prediction only
Above Neutral	282	Coenzyme transport and metabolism;Lipid transport and metabolism
Above Neutral	299	Coenzyme transport and metabolism;Inorganic ion transport and metabolism;Defense mechanisms
Above Neutral	306	Inorganic ion transport and metabolism;General function prediction only;Defense mechanisms
Above Neutral	324	Cell cycle control, cell division, chromosome partitioning;Replication, recombination and repair
Above Neutral	330	Posttranslational modification, protein turnover, chaperones;Defense mechanisms
Above Neutral	331	Carbohydrate transport and metabolism;Cell motility;Signal transduction mechanisms
Above Neutral	336	Translation, ribosomal structure and biogenesis;Function unknown
Above Neutral	341	Carbohydrate transport and metabolism;Coenzyme transport and metabolism;Lipid transport and metabolism
Above Neutral	342	Inorganic ion transport and metabolism;Defense mechanisms
Above Neutral	344	Lipid transport and metabolism;Signal transduction mechanisms
Above Neutral	352	Transcription;Posttranslational modification, protein turnover, chaperones
Above Neutral	356	Inorganic ion transport and metabolism;Secondary metabolites biosynthesis, transport and catabolism
Above Neutral	357	Carbohydrate transport and metabolism;Intracellular trafficking, secretion, and vesicular transport

## Sheet: Type-II-eggNOG-IBD (Healthy)
Table S4-6. The Type-II-MFGC-eggNOG list of IBD (Healthy Control) (Separated as Below-Neutral, Neutral, and Above Neutral)
Groups	ID	MFGC
Below Neutral	19	Carbohydrate transport and metabolism
Below Neutral	22	Cell cycle control, cell division, chromosome partitioning;General function prediction only
Below Neutral	32	Carbohydrate transport and metabolism;Inorganic ion transport and metabolism
Below Neutral	37	Transcription
Below Neutral	47	Amino acid transport and metabolism;Carbohydrate transport and metabolism;Inorganic ion transport and metabolism;Secondary metabolites biosynthesis, transport and catabolism
Below Neutral	50	Translation, ribosomal structure and biogenesis;Signal transduction mechanisms
Below Neutral	55	General function prediction only;Signal transduction mechanisms
Below Neutral	62	Function unknown;Intracellular trafficking, secretion, and vesicular transport;Extracellular structures
Below Neutral	64	Cell wall/membrane/envelope biogenesis;Secondary metabolites biosynthesis, transport and catabolism;General function prediction only
Below Neutral	68	Amino acid transport and metabolism;General function prediction only;Function unknown
Below Neutral	88	Amino acid transport and metabolism;Carbohydrate transport and metabolism;Inorganic ion transport and metabolism;General function prediction only;Defense mechanisms
Below Neutral	90	Energy production and conversion;Function unknown
Below Neutral	97	Cell wall/membrane/envelope biogenesis;Intracellular trafficking, secretion, and vesicular transport
Below Neutral	126	Cytoskeleton
Below Neutral	141	Chromatin structure and dynamics;Transcription
Below Neutral	150	Lipid transport and metabolism;Posttranslational modification, protein turnover, chaperones
Below Neutral	155	Amino acid transport and metabolism;Translation, ribosomal structure and biogenesis;Transcription;General function prediction only
Below Neutral	161	Cell cycle control, cell division, chromosome partitioning
Below Neutral	181	unknown
Below Neutral	183	Carbohydrate transport and metabolism;Replication, recombination and repair;General function prediction only
Below Neutral	184	Lipid transport and metabolism;Cell wall/membrane/envelope biogenesis;Function unknown
Below Neutral	185	Cell wall/membrane/envelope biogenesis;General function prediction only;Function unknown
Below Neutral	188	Secondary metabolites biosynthesis, transport and catabolism;General function prediction only
Below Neutral	206	Amino acid transport and metabolism;Cell motility
Below Neutral	208	Transcription;Function unknown;Signal transduction mechanisms
Below Neutral	216	Energy production and conversion;Secondary metabolites biosynthesis, transport and catabolism;Function unknown
Below Neutral	222	Transcription;Cell wall/membrane/envelope biogenesis
Below Neutral	230	Translation, ribosomal structure and biogenesis;Cell wall/membrane/envelope biogenesis
Below Neutral	233	Cell motility;Posttranslational modification, protein turnover, chaperones
Below Neutral	258	Energy production and conversion;Carbohydrate transport and metabolism;Cell wall/membrane/envelope biogenesis
Below Neutral	259	Transcription;Signal transduction mechanisms;Defense mechanisms
Below Neutral	262	Coenzyme transport and metabolism;Replication, recombination and repair;General function prediction only
Below Neutral	265	Transcription;Replication, recombination and repair
Below Neutral	272	Cell motility;Posttranslational modification, protein turnover, chaperones;Function unknown;Intracellular trafficking, secretion, and vesicular transport
Below Neutral	280	Transcription;Secondary metabolites biosynthesis, transport and catabolism
Below Neutral	286	Cell cycle control, cell division, chromosome partitioning;Posttranslational modification, protein turnover, chaperones;Cytoskeleton
Below Neutral	309	Secondary metabolites biosynthesis, transport and catabolism;Intracellular trafficking, secretion, and vesicular transport
Below Neutral	310	Translation, ribosomal structure and biogenesis;Intracellular trafficking, secretion, and vesicular transport
Below Neutral	317	Posttranslational modification, protein turnover, chaperones;Function unknown;Intracellular trafficking, secretion, and vesicular transport
Below Neutral	318	Replication, recombination and repair;Posttranslational modification, protein turnover, chaperones
Below Neutral	326	Carbohydrate transport and metabolism;Lipid transport and metabolism;Cell wall/membrane/envelope biogenesis
Below Neutral	327	Coenzyme transport and metabolism;Inorganic ion transport and metabolism
Below Neutral	334	Chromatin structure and dynamics;Transcription;Function unknown
Below Neutral	338	Secondary metabolites biosynthesis, transport and catabolism;General function prediction only;Function unknown
Below Neutral	339	Chromatin structure and dynamics;Cell cycle control, cell division, chromosome partitioning
Below Neutral	351	Amino acid transport and metabolism;Nucleotide transport and metabolism;Cell wall/membrane/envelope biogenesis
Below Neutral	352	Transcription;Posttranslational modification, protein turnover, chaperones
Neutral	3	Translation, ribosomal structure and biogenesis;Transcription;Replication, recombination and repair;Function unknown
Neutral	5	Defense mechanisms
Neutral	6	Transcription;Replication, recombination and repair;General function prediction only
Neutral	7	Energy production and conversion;Amino acid transport and metabolism;General function prediction only
Neutral	8	Carbohydrate transport and metabolism;Replication, recombination and repair
Neutral	10	Transcription;Replication, recombination and repair;General function prediction only;Function unknown;Signal transduction mechanisms
Neutral	11	Translation, ribosomal structure and biogenesis
Neutral	12	Coenzyme transport and metabolism;Secondary metabolites biosynthesis, transport and catabolism;General function prediction only
Neutral	14	Energy production and conversion;Inorganic ion transport and metabolism;Function unknown
Neutral	15	General function prediction only;Function unknown;Intracellular trafficking, secretion, and vesicular transport
Neutral	20	Energy production and conversion;Cell cycle control, cell division, chromosome partitioning;Posttranslational modification, protein turnover, chaperones
Neutral	21	Cell wall/membrane/envelope biogenesis;Function unknown;Intracellular trafficking, secretion, and vesicular transport
Neutral	23	Cell wall/membrane/envelope biogenesis;Defense mechanisms
Neutral	24	Transcription;General function prediction only;Signal transduction mechanisms
Neutral	27	Nucleotide transport and metabolism;Transcription;Replication, recombination and repair
Neutral	28	Amino acid transport and metabolism;Transcription;Function unknown
Neutral	29	Transcription;Defense mechanisms
Neutral	30	Cell motility
Neutral	31	Lipid transport and metabolism;Replication, recombination and repair;General function prediction only
Neutral	33	Nucleotide transport and metabolism;General function prediction only
Neutral	34	Nucleotide transport and metabolism;Signal transduction mechanisms
Neutral	35	Cell motility;Intracellular trafficking, secretion, and vesicular transport
Neutral	36	Signal transduction mechanisms;Defense mechanisms
Neutral	38	Cell motility;Posttranslational modification, protein turnover, chaperones;Signal transduction mechanisms
Neutral	39	Inorganic ion transport and metabolism;Secondary metabolites biosynthesis, transport and catabolism;Defense mechanisms
Neutral	41	Amino acid transport and metabolism;Inorganic ion transport and metabolism;Defense mechanisms
Neutral	45	Carbohydrate transport and metabolism;Lipid transport and metabolism
Neutral	48	Nucleotide transport and metabolism;Translation, ribosomal structure and biogenesis
Neutral	49	Energy production and conversion;Amino acid transport and metabolism;Nucleotide transport and metabolism;General function prediction only
Neutral	51	Energy production and conversion;Amino acid transport and metabolism;Coenzyme transport and metabolism;General function prediction only
Neutral	52	Cell wall/membrane/envelope biogenesis;Cell motility;Posttranslational modification, protein turnover, chaperones;Intracellular trafficking, secretion, and vesicular transport
Neutral	56	Translation, ribosomal structure and biogenesis;Inorganic ion transport and metabolism
Neutral	57	Energy production and conversion;Inorganic ion transport and metabolism;General function prediction only
Neutral	59	Energy production and conversion;Replication, recombination and repair
Neutral	61	Carbohydrate transport and metabolism;Cell wall/membrane/envelope biogenesis;Function unknown
Neutral	63	Replication, recombination and repair;General function prediction only;Signal transduction mechanisms
Neutral	67	Cell wall/membrane/envelope biogenesis;Posttranslational modification, protein turnover, chaperones
Neutral	69	Carbohydrate transport and metabolism;Transcription;Signal transduction mechanisms
Neutral	70	Coenzyme transport and metabolism;Lipid transport and metabolism;Secondary metabolites biosynthesis, transport and catabolism
Neutral	71	Replication, recombination and repair;General function prediction only
Neutral	72	Carbohydrate transport and metabolism;Transcription
Neutral	73	Posttranslational modification, protein turnover, chaperones;Inorganic ion transport and metabolism;General function prediction only
Neutral	74	Amino acid transport and metabolism;Translation, ribosomal structure and biogenesis
Neutral	75	Amino acid transport and metabolism;Carbohydrate transport and metabolism;General function prediction only
Neutral	76	Coenzyme transport and metabolism;Lipid transport and metabolism;Function unknown
Neutral	79	Lipid transport and metabolism;Translation, ribosomal structure and biogenesis;Cell wall/membrane/envelope biogenesis
Neutral	80	Chromatin structure and dynamics
Neutral	81	RNA processing and modification
Neutral	82	Nucleotide transport and metabolism;Lipid transport and metabolism
Neutral	83	Transcription;Signal transduction mechanisms
Neutral	84	Replication, recombination and repair;Inorganic ion transport and metabolism;Secondary metabolites biosynthesis, transport and catabolism
Neutral	86	Amino acid transport and metabolism;Signal transduction mechanisms
Neutral	87	Coenzyme transport and metabolism;Replication, recombination and repair
Neutral	91	Carbohydrate transport and metabolism;Coenzyme transport and metabolism;General function prediction only
Neutral	92	Posttranslational modification, protein turnover, chaperones
Neutral	93	Replication, recombination and repair;Defense mechanisms
Neutral	94	Amino acid transport and metabolism
Neutral	95	Chromatin structure and dynamics;Secondary metabolites biosynthesis, transport and catabolism
Neutral	98	Posttranslational modification, protein turnover, chaperones;Cytoskeleton
Neutral	100	Cell cycle control, cell division, chromosome partitioning;Posttranslational modification, protein turnover, chaperones
Neutral	102	Amino acid transport and metabolism;Secondary metabolites biosynthesis, transport and catabolism;General function prediction only
Neutral	104	Carbohydrate transport and metabolism;General function prediction only
Neutral	105	Energy production and conversion;Coenzyme transport and metabolism;Function unknown
Neutral	106	Cell cycle control, cell division, chromosome partitioning;Cell motility
Neutral	107	Secondary metabolites biosynthesis, transport and catabolism;Defense mechanisms
Neutral	108	Amino acid transport and metabolism;Cell wall/membrane/envelope biogenesis;Function unknown
Neutral	109	Energy production and conversion
Neutral	110	RNA processing and modification;Replication, recombination and repair
Neutral	113	Lipid transport and metabolism;Cell wall/membrane/envelope biogenesis;General function prediction only
Neutral	114	Cell cycle control, cell division, chromosome partitioning;Transcription;Signal transduction mechanisms
Neutral	115	Amino acid transport and metabolism;Cell wall/membrane/envelope biogenesis
Neutral	116	Intracellular trafficking, secretion, and vesicular transport;Nuclear structure
Neutral	118	Amino acid transport and metabolism;General function prediction only
Neutral	119	Extracellular structures
Neutral	120	Energy production and conversion;Amino acid transport and metabolism
Neutral	121	Coenzyme transport and metabolism
Neutral	122	Energy production and conversion;General function prediction only;Function unknown
Neutral	124	Transcription;Posttranslational modification, protein turnover, chaperones;Signal transduction mechanisms
Neutral	127	Replication, recombination and repair;Function unknown
Neutral	128	Amino acid transport and metabolism;Inorganic ion transport and metabolism
Neutral	129	Transcription;Cell motility;Signal transduction mechanisms
Neutral	130	Secondary metabolites biosynthesis, transport and catabolism
Neutral	131	Nuclear structure
Neutral	133	Energy production and conversion;Carbohydrate transport and metabolism
Neutral	134	Cell cycle control, cell division, chromosome partitioning;Signal transduction mechanisms
Neutral	135	Carbohydrate transport and metabolism;Function unknown
Neutral	136	Intracellular trafficking, secretion, and vesicular transport;Extracellular structures
Neutral	137	Nucleotide transport and metabolism;Secondary metabolites biosynthesis, transport and catabolism
Neutral	139	Transcription;Replication, recombination and repair;General function prediction only;Signal transduction mechanisms
Neutral	140	RNA processing and modification;Translation, ribosomal structure and biogenesis
Neutral	142	RNA processing and modification;Signal transduction mechanisms
Neutral	144	Cell cycle control, cell division, chromosome partitioning;General function prediction only;Signal transduction mechanisms;Cytoskeleton
Neutral	147	Cell motility;Posttranslational modification, protein turnover, chaperones;Intracellular trafficking, secretion, and vesicular transport
Neutral	148	Energy production and conversion;Inorganic ion transport and metabolism
Neutral	149	Energy production and conversion;Posttranslational modification, protein turnover, chaperones;Defense mechanisms
Neutral	151	Cell wall/membrane/envelope biogenesis;Function unknown
Neutral	152	Lipid transport and metabolism;Cell motility;Intracellular trafficking, secretion, and vesicular transport
Neutral	153	Transcription;Function unknown
Neutral	154	Energy production and conversion;Carbohydrate transport and metabolism;Coenzyme transport and metabolism;General function prediction only
Neutral	157	Transcription;Inorganic ion transport and metabolism;General function prediction only
Neutral	159	Amino acid transport and metabolism;Carbohydrate transport and metabolism;Inorganic ion transport and metabolism
Neutral	160	Carbohydrate transport and metabolism;Cell wall/membrane/envelope biogenesis;Inorganic ion transport and metabolism
Neutral	162	Lipid transport and metabolism;Secondary metabolites biosynthesis, transport and catabolism
Neutral	163	Translation, ribosomal structure and biogenesis;Cell wall/membrane/envelope biogenesis;Function unknown
Neutral	165	Chromatin structure and dynamics;General function prediction only
Neutral	167	Carbohydrate transport and metabolism;Defense mechanisms
Neutral	168	Carbohydrate transport and metabolism;Posttranslational modification, protein turnover, chaperones
Neutral	170	Energy production and conversion;Replication, recombination and repair;General function prediction only
Neutral	172	Nucleotide transport and metabolism;Translation, ribosomal structure and biogenesis;General function prediction only
Neutral	176	Cell cycle control, cell division, chromosome partitioning;Cytoskeleton
Neutral	177	Replication, recombination and repair;Cell wall/membrane/envelope biogenesis
Neutral	180	Carbohydrate transport and metabolism;Secondary metabolites biosynthesis, transport and catabolism
Neutral	182	Translation, ribosomal structure and biogenesis;Replication, recombination and repair;General function prediction only
Neutral	186	Nucleotide transport and metabolism;Carbohydrate transport and metabolism;Posttranslational modification, protein turnover, chaperones
Neutral	189	Energy production and conversion;Inorganic ion transport and metabolism;Defense mechanisms
Neutral	191	Amino acid transport and metabolism;Transcription
Neutral	192	RNA processing and modification;Function unknown
Neutral	193	General function prediction only;Defense mechanisms
Neutral	194	Lipid transport and metabolism;General function prediction only
Neutral	195	Translation, ribosomal structure and biogenesis;Transcription;Replication, recombination and repair
Neutral	196	Posttranslational modification, protein turnover, chaperones;Inorganic ion transport and metabolism;General function prediction only;Function unknown
Neutral	197	Transcription;Intracellular trafficking, secretion, and vesicular transport
Neutral	198	Energy production and conversion;Transcription
Neutral	201	Secondary metabolites biosynthesis, transport and catabolism;Function unknown;Signal transduction mechanisms
Neutral	202	Cell motility;Posttranslational modification, protein turnover, chaperones;Function unknown;Signal transduction mechanisms
Neutral	204	Nucleotide transport and metabolism;Carbohydrate transport and metabolism
Neutral	209	Amino acid transport and metabolism;Coenzyme transport and metabolism;Inorganic ion transport and metabolism
Neutral	210	Translation, ribosomal structure and biogenesis;Replication, recombination and repair
Neutral	212	General function prediction only;Intracellular trafficking, secretion, and vesicular transport
Neutral	214	Amino acid transport and metabolism;Lipid transport and metabolism
Neutral	218	Function unknown;Cytoskeleton
Neutral	221	Coenzyme transport and metabolism;Inorganic ion transport and metabolism;General function prediction only
Neutral	223	Replication, recombination and repair
Neutral	224	Translation, ribosomal structure and biogenesis;Transcription
Neutral	225	Cell cycle control, cell division, chromosome partitioning;Amino acid transport and metabolism
Neutral	226	Amino acid transport and metabolism;Carbohydrate transport and metabolism;Inorganic ion transport and metabolism;General function prediction only;Function unknown
Neutral	227	Cell cycle control, cell division, chromosome partitioning;Defense mechanisms
Neutral	229	Energy production and conversion;Posttranslational modification, protein turnover, chaperones;General function prediction only
Neutral	231	Intracellular trafficking, secretion, and vesicular transport;Defense mechanisms
Neutral	232	Energy production and conversion;Signal transduction mechanisms
Neutral	234	Lipid transport and metabolism;Secondary metabolites biosynthesis, transport and catabolism;General function prediction only;Function unknown
Neutral	236	Nucleotide transport and metabolism
Neutral	237	Cell wall/membrane/envelope biogenesis;Signal transduction mechanisms
Neutral	238	General function prediction only;Function unknown;Signal transduction mechanisms
Neutral	239	Amino acid transport and metabolism;Translation, ribosomal structure and biogenesis;Cell wall/membrane/envelope biogenesis
Neutral	240	Signal transduction mechanisms
Neutral	241	Amino acid transport and metabolism;Intracellular trafficking, secretion, and vesicular transport
Neutral	243	Nucleotide transport and metabolism;Carbohydrate transport and metabolism;General function prediction only
Neutral	244	Amino acid transport and metabolism;Carbohydrate transport and metabolism;Cell motility;Inorganic ion transport and metabolism;General function prediction only
Neutral	245	Amino acid transport and metabolism;Defense mechanisms
Neutral	246	Inorganic ion transport and metabolism;Secondary metabolites biosynthesis, transport and catabolism;General function prediction only
Neutral	248	Lipid transport and metabolism;Function unknown
Neutral	249	Transcription;General function prediction only;Function unknown
Neutral	251	Cell wall/membrane/envelope biogenesis;Cell motility;Intracellular trafficking, secretion, and vesicular transport
Neutral	254	Lipid transport and metabolism
Neutral	255	Translation, ribosomal structure and biogenesis;Posttranslational modification, protein turnover, chaperones
Neutral	256	Transcription;Inorganic ion transport and metabolism;Signal transduction mechanisms
Neutral	257	Carbohydrate transport and metabolism;General function prediction only;Signal transduction mechanisms
Neutral	260	Amino acid transport and metabolism;General function prediction only;Signal transduction mechanisms
Neutral	264	Lipid transport and metabolism;Inorganic ion transport and metabolism
Neutral	266	Cell motility;Signal transduction mechanisms;Intracellular trafficking, secretion, and vesicular transport
Neutral	268	Cell cycle control, cell division, chromosome partitioning;Inorganic ion transport and metabolism
Neutral	269	Cell cycle control, cell division, chromosome partitioning;Cell wall/membrane/envelope biogenesis
Neutral	270	Transcription;Signal transduction mechanisms;Intracellular trafficking, secretion, and vesicular transport
Neutral	276	Nucleotide transport and metabolism;General function prediction only;Function unknown
Neutral	281	Amino acid transport and metabolism;Inorganic ion transport and metabolism;General function prediction only
Neutral	283	Posttranslational modification, protein turnover, chaperones;Inorganic ion transport and metabolism;Function unknown
Neutral	284	Energy production and conversion;Secondary metabolites biosynthesis, transport and catabolism
Neutral	285	Carbohydrate transport and metabolism;Function unknown;Signal transduction mechanisms
Neutral	288	Amino acid transport and metabolism;Carbohydrate transport and metabolism;General function prediction only;Function unknown
Neutral	289	Inorganic ion transport and metabolism
Neutral	290	Nucleotide transport and metabolism;Inorganic ion transport and metabolism
Neutral	291	Amino acid transport and metabolism;Carbohydrate transport and metabolism;Inorganic ion transport and metabolism;General function prediction only
Neutral	292	Carbohydrate transport and metabolism;Cell motility
Neutral	293	Carbohydrate transport and metabolism;Inorganic ion transport and metabolism;Signal transduction mechanisms
Neutral	295	Amino acid transport and metabolism;Translation, ribosomal structure and biogenesis;Function unknown
Neutral	297	Chromatin structure and dynamics;Transcription;Replication, recombination and repair
Neutral	300	Energy production and conversion;Coenzyme transport and metabolism
Neutral	301	Coenzyme transport and metabolism;Posttranslational modification, protein turnover, chaperones
Neutral	304	Energy production and conversion;Amino acid transport and metabolism;Coenzyme transport and metabolism
Neutral	305	Energy production and conversion;Nucleotide transport and metabolism
Neutral	306	Inorganic ion transport and metabolism;General function prediction only;Defense mechanisms
Neutral	307	Amino acid transport and metabolism;Carbohydrate transport and metabolism
Neutral	308	Transcription;Replication, recombination and repair;Signal transduction mechanisms
Neutral	314	Energy production and conversion;Lipid transport and metabolism
Neutral	315	Chromatin structure and dynamics;Replication, recombination and repair
Neutral	316	Amino acid transport and metabolism;Replication, recombination and repair;General function prediction only
Neutral	319	Nucleotide transport and metabolism;Transcription
Neutral	321	Cell motility;Inorganic ion transport and metabolism;Signal transduction mechanisms;Intracellular trafficking, secretion, and vesicular transport
Neutral	323	Transcription;Inorganic ion transport and metabolism
Neutral	324	Cell cycle control, cell division, chromosome partitioning;Replication, recombination and repair
Neutral	328	Nucleotide transport and metabolism;Function unknown
Neutral	331	Carbohydrate transport and metabolism;Cell motility;Signal transduction mechanisms
Neutral	332	Energy production and conversion;Transcription;General function prediction only
Neutral	337	Amino acid transport and metabolism;Nucleotide transport and metabolism;Inorganic ion transport and metabolism
Neutral	342	Inorganic ion transport and metabolism;Defense mechanisms
Neutral	343	Nucleotide transport and metabolism;Coenzyme transport and metabolism
Neutral	346	Secondary metabolites biosynthesis, transport and catabolism;Signal transduction mechanisms
Neutral	347	Carbohydrate transport and metabolism;Signal transduction mechanisms
Neutral	348	Transcription;General function prediction only
Neutral	349	Transcription;Secondary metabolites biosynthesis, transport and catabolism;General function prediction only
Neutral	350	Inorganic ion transport and metabolism;Function unknown;Signal transduction mechanisms
Neutral	353	Lipid transport and metabolism;Secondary metabolites biosynthesis, transport and catabolism;General function prediction only
Neutral	354	Posttranslational modification, protein turnover, chaperones;Signal transduction mechanisms
Neutral	355	Posttranslational modification, protein turnover, chaperones;General function prediction only
Neutral	357	Carbohydrate transport and metabolism;Intracellular trafficking, secretion, and vesicular transport
Neutral	358	Cell wall/membrane/envelope biogenesis;General function prediction only
Neutral	359	Transcription;Cell wall/membrane/envelope biogenesis;Signal transduction mechanisms
Neutral	360	Energy production and conversion;Posttranslational modification, protein turnover, chaperones
Neutral	361	Inorganic ion transport and metabolism;Signal transduction mechanisms
Neutral	362	Cell motility;General function prediction only;Signal transduction mechanisms
Above Neutral	2	Intracellular trafficking, secretion, and vesicular transport
Above Neutral	4	Chromatin structure and dynamics;Cell cycle control, cell division, chromosome partitioning;Replication, recombination and repair
Above Neutral	9	Translation, ribosomal structure and biogenesis;Transcription;General function prediction only
Above Neutral	13	Inorganic ion transport and metabolism;Function unknown
Above Neutral	16	Energy production and conversion;Transcription;Inorganic ion transport and metabolism;Signal transduction mechanisms;Defense mechanisms
Above Neutral	17	Chromatin structure and dynamics;Transcription;Posttranslational modification, protein turnover, chaperones
Above Neutral	18	Chromatin structure and dynamics;Cell cycle control, cell division, chromosome partitioning;Replication, recombination and repair;Signal transduction mechanisms;Intracellular trafficking, secretion, and vesicular transport
Above Neutral	25	Nucleotide transport and metabolism;Cell wall/membrane/envelope biogenesis
Above Neutral	26	Carbohydrate transport and metabolism;Coenzyme transport and metabolism
Above Neutral	40	Cell wall/membrane/envelope biogenesis;Inorganic ion transport and metabolism
Above Neutral	42	Energy production and conversion;Posttranslational modification, protein turnover, chaperones;Function unknown
Above Neutral	43	Function unknown;Signal transduction mechanisms
Above Neutral	44	Cell cycle control, cell division, chromosome partitioning;Transcription;Replication, recombination and repair
Above Neutral	46	Cell wall/membrane/envelope biogenesis;Extracellular structures
Above Neutral	53	Cell motility;Function unknown;Intracellular trafficking, secretion, and vesicular transport
Above Neutral	54	Carbohydrate transport and metabolism;Cell wall/membrane/envelope biogenesis;General function prediction only
Above Neutral	58	Amino acid transport and metabolism;Posttranslational modification, protein turnover, chaperones
Above Neutral	60	Amino acid transport and metabolism;Replication, recombination and repair
Above Neutral	65	Carbohydrate transport and metabolism;Transcription;Function unknown
Above Neutral	77	Cell wall/membrane/envelope biogenesis;Cell motility;Posttranslational modification, protein turnover, chaperones
Above Neutral	78	Coenzyme transport and metabolism;Translation, ribosomal structure and biogenesis
Above Neutral	85	Cell motility;Secondary metabolites biosynthesis, transport and catabolism
Above Neutral	89	Cell motility;General function prediction only
Above Neutral	96	Cell cycle control, cell division, chromosome partitioning;Replication, recombination and repair;General function prediction only
Above Neutral	101	Lipid transport and metabolism;Cell wall/membrane/envelope biogenesis
Above Neutral	103	Cell cycle control, cell division, chromosome partitioning;Transcription
Above Neutral	111	Amino acid transport and metabolism;Coenzyme transport and metabolism;General function prediction only
Above Neutral	112	Transcription;Replication, recombination and repair;Defense mechanisms
Above Neutral	117	Cell wall/membrane/envelope biogenesis
Above Neutral	123	RNA processing and modification;Cell cycle control, cell division, chromosome partitioning;Transcription
Above Neutral	125	Replication, recombination and repair;General function prediction only;Function unknown
Above Neutral	132	Coenzyme transport and metabolism;Transcription
Above Neutral	138	Amino acid transport and metabolism;Coenzyme transport and metabolism
Above Neutral	143	Signal transduction mechanisms;Intracellular trafficking, secretion, and vesicular transport
Above Neutral	145	Amino acid transport and metabolism;Carbohydrate transport and metabolism;Function unknown
Above Neutral	156	Cell cycle control, cell division, chromosome partitioning;Function unknown
Above Neutral	164	Amino acid transport and metabolism;Carbohydrate transport and metabolism;Lipid transport and metabolism;Inorganic ion transport and metabolism;Secondary metabolites biosynthesis, transport and catabolism;General function prediction only
Above Neutral	166	General function prediction only
Above Neutral	169	Posttranslational modification, protein turnover, chaperones;Secondary metabolites biosynthesis, transport and catabolism;General function prediction only
Above Neutral	171	Lipid transport and metabolism;Cell motility;General function prediction only
Above Neutral	175	Amino acid transport and metabolism;Coenzyme transport and metabolism;Translation, ribosomal structure and biogenesis
Above Neutral	178	Cell wall/membrane/envelope biogenesis;Inorganic ion transport and metabolism;Function unknown
Above Neutral	179	Coenzyme transport and metabolism;Function unknown
Above Neutral	187	Cell wall/membrane/envelope biogenesis;Cell motility
Above Neutral	190	Posttranslational modification, protein turnover, chaperones;Function unknown
Above Neutral	199	Carbohydrate transport and metabolism;Translation, ribosomal structure and biogenesis;Cell wall/membrane/envelope biogenesis
Above Neutral	200	Translation, ribosomal structure and biogenesis;General function prediction only
Above Neutral	205	Secondary metabolites biosynthesis, transport and catabolism;Function unknown
Above Neutral	207	Energy production and conversion;Coenzyme transport and metabolism;Posttranslational modification, protein turnover, chaperones
Above Neutral	211	Energy production and conversion;Coenzyme transport and metabolism;General function prediction only
Above Neutral	213	Transcription;Secondary metabolites biosynthesis, transport and catabolism;Signal transduction mechanisms
Above Neutral	215	Cell cycle control, cell division, chromosome partitioning;Carbohydrate transport and metabolism
Above Neutral	217	Amino acid transport and metabolism;Secondary metabolites biosynthesis, transport and catabolism
Above Neutral	219	Lipid transport and metabolism;Posttranslational modification, protein turnover, chaperones;Function unknown
Above Neutral	235	Replication, recombination and repair;Inorganic ion transport and metabolism
Above Neutral	247	Coenzyme transport and metabolism;Transcription;General function prediction only
Above Neutral	250	Amino acid transport and metabolism;Nucleotide transport and metabolism
Above Neutral	252	Transcription;Cell motility;Intracellular trafficking, secretion, and vesicular transport
Above Neutral	253	Posttranslational modification, protein turnover, chaperones;Intracellular trafficking, secretion, and vesicular transport
Above Neutral	261	Nucleotide transport and metabolism;Posttranslational modification, protein turnover, chaperones
Above Neutral	267	Lipid transport and metabolism;Transcription
Above Neutral	271	Translation, ribosomal structure and biogenesis;Cell wall/membrane/envelope biogenesis;General function prediction only
Above Neutral	273	Posttranslational modification, protein turnover, chaperones;Inorganic ion transport and metabolism
Above Neutral	274	Cell motility;General function prediction only;Intracellular trafficking, secretion, and vesicular transport
Above Neutral	275	Coenzyme transport and metabolism;Cell wall/membrane/envelope biogenesis
Above Neutral	277	Cell cycle control, cell division, chromosome partitioning;Nucleotide transport and metabolism
Above Neutral	278	Nucleotide transport and metabolism;Transcription;Signal transduction mechanisms
Above Neutral	279	Cell cycle control, cell division, chromosome partitioning;Function unknown;Cytoskeleton
Above Neutral	282	Coenzyme transport and metabolism;Lipid transport and metabolism
Above Neutral	294	Coenzyme transport and metabolism;Secondary metabolites biosynthesis, transport and catabolism
Above Neutral	296	Carbohydrate transport and metabolism;Cell wall/membrane/envelope biogenesis
Above Neutral	298	Energy production and conversion;Carbohydrate transport and metabolism;General function prediction only
Above Neutral	299	Coenzyme transport and metabolism;Inorganic ion transport and metabolism;Defense mechanisms
Above Neutral	302	Chromatin structure and dynamics;Energy production and conversion
Above Neutral	303	Function unknown;Intracellular trafficking, secretion, and vesicular transport
Above Neutral	311	Cell cycle control, cell division, chromosome partitioning;Intracellular trafficking, secretion, and vesicular transport
Above Neutral	313	Amino acid transport and metabolism;Function unknown
Above Neutral	320	Cell wall/membrane/envelope biogenesis;Function unknown;Defense mechanisms
Above Neutral	322	Energy production and conversion;General function prediction only
Above Neutral	325	Posttranslational modification, protein turnover, chaperones;General function prediction only;Intracellular trafficking, secretion, and vesicular transport
Above Neutral	329	Cell cycle control, cell division, chromosome partitioning;Translation, ribosomal structure and biogenesis
Above Neutral	330	Posttranslational modification, protein turnover, chaperones;Defense mechanisms
Above Neutral	333	Amino acid transport and metabolism;Carbohydrate transport and metabolism;Lipid transport and metabolism;Inorganic ion transport and metabolism;General function prediction only
Above Neutral	336	Translation, ribosomal structure and biogenesis;Function unknown
Above Neutral	340	Chromatin structure and dynamics;Function unknown
Above Neutral	341	Carbohydrate transport and metabolism;Coenzyme transport and metabolism;Lipid transport and metabolism
Above Neutral	344	Lipid transport and metabolism;Signal transduction mechanisms
Above Neutral	345	Coenzyme transport and metabolism;General function prediction only
Above Neutral	356	Inorganic ion transport and metabolism;Secondary metabolites biosynthesis, transport and catabolism

## Sheet: Type-II-eggNOG-IBD (UC)
Table S4-7. The Type-II-MFGC-eggNOG list of IBD (UC) (Separated as Below-Neutral, Neutral, and Above Neutral)
Groups	ID	MFGC
Below Neutral	19	Carbohydrate transport and metabolism
Below Neutral	22	Cell cycle control, cell division, chromosome partitioning;General function prediction only
Below Neutral	32	Carbohydrate transport and metabolism;Inorganic ion transport and metabolism
Below Neutral	47	Amino acid transport and metabolism;Carbohydrate transport and metabolism;Inorganic ion transport and metabolism;Secondary metabolites biosynthesis, transport and catabolism
Below Neutral	62	Function unknown;Intracellular trafficking, secretion, and vesicular transport;Extracellular structures
Below Neutral	64	Cell wall/membrane/envelope biogenesis;Secondary metabolites biosynthesis, transport and catabolism;General function prediction only
Below Neutral	68	Amino acid transport and metabolism;General function prediction only;Function unknown
Below Neutral	88	Amino acid transport and metabolism;Carbohydrate transport and metabolism;Inorganic ion transport and metabolism;General function prediction only;Defense mechanisms
Below Neutral	90	Energy production and conversion;Function unknown
Below Neutral	92	Posttranslational modification, protein turnover, chaperones
Below Neutral	126	Cytoskeleton
Below Neutral	150	Lipid transport and metabolism;Posttranslational modification, protein turnover, chaperones
Below Neutral	155	Amino acid transport and metabolism;Translation, ribosomal structure and biogenesis;Transcription;General function prediction only
Below Neutral	161	Cell cycle control, cell division, chromosome partitioning
Below Neutral	181	unknown
Below Neutral	183	Carbohydrate transport and metabolism;Replication, recombination and repair;General function prediction only
Below Neutral	184	Lipid transport and metabolism;Cell wall/membrane/envelope biogenesis;Function unknown
Below Neutral	203	Transcription;Replication, recombination and repair;Function unknown
Below Neutral	206	Amino acid transport and metabolism;Cell motility
Below Neutral	208	Transcription;Function unknown;Signal transduction mechanisms
Below Neutral	222	Transcription;Cell wall/membrane/envelope biogenesis
Below Neutral	225	Cell cycle control, cell division, chromosome partitioning;Amino acid transport and metabolism
Below Neutral	230	Translation, ribosomal structure and biogenesis;Cell wall/membrane/envelope biogenesis
Below Neutral	250	Amino acid transport and metabolism;Nucleotide transport and metabolism
Below Neutral	257	Carbohydrate transport and metabolism;General function prediction only;Signal transduction mechanisms
Below Neutral	259	Transcription;Signal transduction mechanisms;Defense mechanisms
Below Neutral	262	Coenzyme transport and metabolism;Replication, recombination and repair;General function prediction only
Below Neutral	265	Transcription;Replication, recombination and repair
Below Neutral	319	Nucleotide transport and metabolism;Transcription
Below Neutral	322	Energy production and conversion;General function prediction only
Below Neutral	326	Carbohydrate transport and metabolism;Lipid transport and metabolism;Cell wall/membrane/envelope biogenesis
Below Neutral	329	Cell cycle control, cell division, chromosome partitioning;Translation, ribosomal structure and biogenesis
Below Neutral	334	Chromatin structure and dynamics;Transcription;Function unknown
Below Neutral	339	Chromatin structure and dynamics;Cell cycle control, cell division, chromosome partitioning
Below Neutral	351	Amino acid transport and metabolism;Nucleotide transport and metabolism;Cell wall/membrane/envelope biogenesis
Below Neutral	352	Transcription;Posttranslational modification, protein turnover, chaperones
Neutral	3	Translation, ribosomal structure and biogenesis;Transcription;Replication, recombination and repair;Function unknown
Neutral	5	Defense mechanisms
Neutral	6	Transcription;Replication, recombination and repair;General function prediction only
Neutral	7	Energy production and conversion;Amino acid transport and metabolism;General function prediction only
Neutral	8	Carbohydrate transport and metabolism;Replication, recombination and repair
Neutral	11	Translation, ribosomal structure and biogenesis
Neutral	12	Coenzyme transport and metabolism;Secondary metabolites biosynthesis, transport and catabolism;General function prediction only
Neutral	14	Energy production and conversion;Inorganic ion transport and metabolism;Function unknown
Neutral	18	Chromatin structure and dynamics;Cell cycle control, cell division, chromosome partitioning;Replication, recombination and repair;Signal transduction mechanisms;Intracellular trafficking, secretion, and vesicular transport
Neutral	20	Energy production and conversion;Cell cycle control, cell division, chromosome partitioning;Posttranslational modification, protein turnover, chaperones
Neutral	27	Nucleotide transport and metabolism;Transcription;Replication, recombination and repair
Neutral	28	Amino acid transport and metabolism;Transcription;Function unknown
Neutral	30	Cell motility
Neutral	31	Lipid transport and metabolism;Replication, recombination and repair;General function prediction only
Neutral	33	Nucleotide transport and metabolism;General function prediction only
Neutral	34	Nucleotide transport and metabolism;Signal transduction mechanisms
Neutral	35	Cell motility;Intracellular trafficking, secretion, and vesicular transport
Neutral	36	Signal transduction mechanisms;Defense mechanisms
Neutral	37	Transcription
Neutral	38	Cell motility;Posttranslational modification, protein turnover, chaperones;Signal transduction mechanisms
Neutral	39	Inorganic ion transport and metabolism;Secondary metabolites biosynthesis, transport and catabolism;Defense mechanisms
Neutral	41	Amino acid transport and metabolism;Inorganic ion transport and metabolism;Defense mechanisms
Neutral	44	Cell cycle control, cell division, chromosome partitioning;Transcription;Replication, recombination and repair
Neutral	45	Carbohydrate transport and metabolism;Lipid transport and metabolism
Neutral	48	Nucleotide transport and metabolism;Translation, ribosomal structure and biogenesis
Neutral	49	Energy production and conversion;Amino acid transport and metabolism;Nucleotide transport and metabolism;General function prediction only
Neutral	50	Translation, ribosomal structure and biogenesis;Signal transduction mechanisms
Neutral	52	Cell wall/membrane/envelope biogenesis;Cell motility;Posttranslational modification, protein turnover, chaperones;Intracellular trafficking, secretion, and vesicular transport
Neutral	55	General function prediction only;Signal transduction mechanisms
Neutral	56	Translation, ribosomal structure and biogenesis;Inorganic ion transport and metabolism
Neutral	57	Energy production and conversion;Inorganic ion transport and metabolism;General function prediction only
Neutral	58	Amino acid transport and metabolism;Posttranslational modification, protein turnover, chaperones
Neutral	59	Energy production and conversion;Replication, recombination and repair
Neutral	60	Amino acid transport and metabolism;Replication, recombination and repair
Neutral	66	Cell motility;Inorganic ion transport and metabolism;Signal transduction mechanisms
Neutral	67	Cell wall/membrane/envelope biogenesis;Posttranslational modification, protein turnover, chaperones
Neutral	69	Carbohydrate transport and metabolism;Transcription;Signal transduction mechanisms
Neutral	70	Coenzyme transport and metabolism;Lipid transport and metabolism;Secondary metabolites biosynthesis, transport and catabolism
Neutral	72	Carbohydrate transport and metabolism;Transcription
Neutral	73	Posttranslational modification, protein turnover, chaperones;Inorganic ion transport and metabolism;General function prediction only
Neutral	74	Amino acid transport and metabolism;Translation, ribosomal structure and biogenesis
Neutral	75	Amino acid transport and metabolism;Carbohydrate transport and metabolism;General function prediction only
Neutral	76	Coenzyme transport and metabolism;Lipid transport and metabolism;Function unknown
Neutral	79	Lipid transport and metabolism;Translation, ribosomal structure and biogenesis;Cell wall/membrane/envelope biogenesis
Neutral	80	Chromatin structure and dynamics
Neutral	83	Transcription;Signal transduction mechanisms
Neutral	84	Replication, recombination and repair;Inorganic ion transport and metabolism;Secondary metabolites biosynthesis, transport and catabolism
Neutral	86	Amino acid transport and metabolism;Signal transduction mechanisms
Neutral	87	Coenzyme transport and metabolism;Replication, recombination and repair
Neutral	91	Carbohydrate transport and metabolism;Coenzyme transport and metabolism;General function prediction only
Neutral	93	Replication, recombination and repair;Defense mechanisms
Neutral	94	Amino acid transport and metabolism
Neutral	95	Chromatin structure and dynamics;Secondary metabolites biosynthesis, transport and catabolism
Neutral	97	Cell wall/membrane/envelope biogenesis;Intracellular trafficking, secretion, and vesicular transport
Neutral	98	Posttranslational modification, protein turnover, chaperones;Cytoskeleton
Neutral	99	Function unknown;Defense mechanisms
Neutral	100	Cell cycle control, cell division, chromosome partitioning;Posttranslational modification, protein turnover, chaperones
Neutral	101	Lipid transport and metabolism;Cell wall/membrane/envelope biogenesis
Neutral	102	Amino acid transport and metabolism;Secondary metabolites biosynthesis, transport and catabolism;General function prediction only
Neutral	105	Energy production and conversion;Coenzyme transport and metabolism;Function unknown
Neutral	106	Cell cycle control, cell division, chromosome partitioning;Cell motility
Neutral	107	Secondary metabolites biosynthesis, transport and catabolism;Defense mechanisms
Neutral	109	Energy production and conversion
Neutral	110	RNA processing and modification;Replication, recombination and repair
Neutral	112	Transcription;Replication, recombination and repair;Defense mechanisms
Neutral	113	Lipid transport and metabolism;Cell wall/membrane/envelope biogenesis;General function prediction only
Neutral	114	Cell cycle control, cell division, chromosome partitioning;Transcription;Signal transduction mechanisms
Neutral	115	Amino acid transport and metabolism;Cell wall/membrane/envelope biogenesis
Neutral	116	Intracellular trafficking, secretion, and vesicular transport;Nuclear structure
Neutral	118	Amino acid transport and metabolism;General function prediction only
Neutral	119	Extracellular structures
Neutral	121	Coenzyme transport and metabolism
Neutral	122	Energy production and conversion;General function prediction only;Function unknown
Neutral	124	Transcription;Posttranslational modification, protein turnover, chaperones;Signal transduction mechanisms
Neutral	127	Replication, recombination and repair;Function unknown
Neutral	128	Amino acid transport and metabolism;Inorganic ion transport and metabolism
Neutral	129	Transcription;Cell motility;Signal transduction mechanisms
Neutral	130	Secondary metabolites biosynthesis, transport and catabolism
Neutral	131	Nuclear structure
Neutral	132	Coenzyme transport and metabolism;Transcription
Neutral	133	Energy production and conversion;Carbohydrate transport and metabolism
Neutral	134	Cell cycle control, cell division, chromosome partitioning;Signal transduction mechanisms
Neutral	135	Carbohydrate transport and metabolism;Function unknown
Neutral	136	Intracellular trafficking, secretion, and vesicular transport;Extracellular structures
Neutral	137	Nucleotide transport and metabolism;Secondary metabolites biosynthesis, transport and catabolism
Neutral	139	Transcription;Replication, recombination and repair;General function prediction only;Signal transduction mechanisms
Neutral	140	RNA processing and modification;Translation, ribosomal structure and biogenesis
Neutral	141	Chromatin structure and dynamics;Transcription
Neutral	142	RNA processing and modification;Signal transduction mechanisms
Neutral	144	Cell cycle control, cell division, chromosome partitioning;General function prediction only;Signal transduction mechanisms;Cytoskeleton
Neutral	145	Amino acid transport and metabolism;Carbohydrate transport and metabolism;Function unknown
Neutral	146	Replication, recombination and repair;Intracellular trafficking, secretion, and vesicular transport
Neutral	147	Cell motility;Posttranslational modification, protein turnover, chaperones;Intracellular trafficking, secretion, and vesicular transport
Neutral	148	Energy production and conversion;Inorganic ion transport and metabolism
Neutral	149	Energy production and conversion;Posttranslational modification, protein turnover, chaperones;Defense mechanisms
Neutral	151	Cell wall/membrane/envelope biogenesis;Function unknown
Neutral	152	Lipid transport and metabolism;Cell motility;Intracellular trafficking, secretion, and vesicular transport
Neutral	154	Energy production and conversion;Carbohydrate transport and metabolism;Coenzyme transport and metabolism;General function prediction only
Neutral	156	Cell cycle control, cell division, chromosome partitioning;Function unknown
Neutral	157	Transcription;Inorganic ion transport and metabolism;General function prediction only
Neutral	158	Cell motility;Signal transduction mechanisms
Neutral	159	Amino acid transport and metabolism;Carbohydrate transport and metabolism;Inorganic ion transport and metabolism
Neutral	162	Lipid transport and metabolism;Secondary metabolites biosynthesis, transport and catabolism
Neutral	163	Translation, ribosomal structure and biogenesis;Cell wall/membrane/envelope biogenesis;Function unknown
Neutral	164	Amino acid transport and metabolism;Carbohydrate transport and metabolism;Lipid transport and metabolism;Inorganic ion transport and metabolism;Secondary metabolites biosynthesis, transport and catabolism;General function prediction only
Neutral	167	Carbohydrate transport and metabolism;Defense mechanisms
Neutral	168	Carbohydrate transport and metabolism;Posttranslational modification, protein turnover, chaperones
Neutral	169	Posttranslational modification, protein turnover, chaperones;Secondary metabolites biosynthesis, transport and catabolism;General function prediction only
Neutral	170	Energy production and conversion;Replication, recombination and repair;General function prediction only
Neutral	172	Nucleotide transport and metabolism;Translation, ribosomal structure and biogenesis;General function prediction only
Neutral	173	Cell wall/membrane/envelope biogenesis;Intracellular trafficking, secretion, and vesicular transport;Extracellular structures
Neutral	177	Replication, recombination and repair;Cell wall/membrane/envelope biogenesis
Neutral	179	Coenzyme transport and metabolism;Function unknown
Neutral	180	Carbohydrate transport and metabolism;Secondary metabolites biosynthesis, transport and catabolism
Neutral	182	Translation, ribosomal structure and biogenesis;Replication, recombination and repair;General function prediction only
Neutral	185	Cell wall/membrane/envelope biogenesis;General function prediction only;Function unknown
Neutral	188	Secondary metabolites biosynthesis, transport and catabolism;General function prediction only
Neutral	189	Energy production and conversion;Inorganic ion transport and metabolism;Defense mechanisms
Neutral	191	Amino acid transport and metabolism;Transcription
Neutral	192	RNA processing and modification;Function unknown
Neutral	193	General function prediction only;Defense mechanisms
Neutral	195	Translation, ribosomal structure and biogenesis;Transcription;Replication, recombination and repair
Neutral	196	Posttranslational modification, protein turnover, chaperones;Inorganic ion transport and metabolism;General function prediction only;Function unknown
Neutral	197	Transcription;Intracellular trafficking, secretion, and vesicular transport
Neutral	200	Translation, ribosomal structure and biogenesis;General function prediction only
Neutral	201	Secondary metabolites biosynthesis, transport and catabolism;Function unknown;Signal transduction mechanisms
Neutral	202	Cell motility;Posttranslational modification, protein turnover, chaperones;Function unknown;Signal transduction mechanisms
Neutral	204	Nucleotide transport and metabolism;Carbohydrate transport and metabolism
Neutral	209	Amino acid transport and metabolism;Coenzyme transport and metabolism;Inorganic ion transport and metabolism
Neutral	210	Translation, ribosomal structure and biogenesis;Replication, recombination and repair
Neutral	212	General function prediction only;Intracellular trafficking, secretion, and vesicular transport
Neutral	213	Transcription;Secondary metabolites biosynthesis, transport and catabolism;Signal transduction mechanisms
Neutral	214	Amino acid transport and metabolism;Lipid transport and metabolism
Neutral	216	Energy production and conversion;Secondary metabolites biosynthesis, transport and catabolism;Function unknown
Neutral	217	Amino acid transport and metabolism;Secondary metabolites biosynthesis, transport and catabolism
Neutral	218	Function unknown;Cytoskeleton
Neutral	220	RNA processing and modification;Cell cycle control, cell division, chromosome partitioning;Replication, recombination and repair
Neutral	221	Coenzyme transport and metabolism;Inorganic ion transport and metabolism;General function prediction only
Neutral	224	Translation, ribosomal structure and biogenesis;Transcription
Neutral	226	Amino acid transport and metabolism;Carbohydrate transport and metabolism;Inorganic ion transport and metabolism;General function prediction only;Function unknown
Neutral	227	Cell cycle control, cell division, chromosome partitioning;Defense mechanisms
Neutral	231	Intracellular trafficking, secretion, and vesicular transport;Defense mechanisms
Neutral	232	Energy production and conversion;Signal transduction mechanisms
Neutral	234	Lipid transport and metabolism;Secondary metabolites biosynthesis, transport and catabolism;General function prediction only;Function unknown
Neutral	236	Nucleotide transport and metabolism
Neutral	237	Cell wall/membrane/envelope biogenesis;Signal transduction mechanisms
Neutral	238	General function prediction only;Function unknown;Signal transduction mechanisms
Neutral	239	Amino acid transport and metabolism;Translation, ribosomal structure and biogenesis;Cell wall/membrane/envelope biogenesis
Neutral	240	Signal transduction mechanisms
Neutral	241	Amino acid transport and metabolism;Intracellular trafficking, secretion, and vesicular transport
Neutral	243	Nucleotide transport and metabolism;Carbohydrate transport and metabolism;General function prediction only
Neutral	244	Amino acid transport and metabolism;Carbohydrate transport and metabolism;Cell motility;Inorganic ion transport and metabolism;General function prediction only
Neutral	245	Amino acid transport and metabolism;Defense mechanisms
Neutral	246	Inorganic ion transport and metabolism;Secondary metabolites biosynthesis, transport and catabolism;General function prediction only
Neutral	248	Lipid transport and metabolism;Function unknown
Neutral	249	Transcription;General function prediction only;Function unknown
Neutral	251	Cell wall/membrane/envelope biogenesis;Cell motility;Intracellular trafficking, secretion, and vesicular transport
Neutral	254	Lipid transport and metabolism
Neutral	255	Translation, ribosomal structure and biogenesis;Posttranslational modification, protein turnover, chaperones
Neutral	260	Amino acid transport and metabolism;General function prediction only;Signal transduction mechanisms
Neutral	261	Nucleotide transport and metabolism;Posttranslational modification, protein turnover, chaperones
Neutral	263	Nucleotide transport and metabolism;Replication, recombination and repair;General function prediction only
Neutral	266	Cell motility;Signal transduction mechanisms;Intracellular trafficking, secretion, and vesicular transport
Neutral	268	Cell cycle control, cell division, chromosome partitioning;Inorganic ion transport and metabolism
Neutral	269	Cell cycle control, cell division, chromosome partitioning;Cell wall/membrane/envelope biogenesis
Neutral	270	Transcription;Signal transduction mechanisms;Intracellular trafficking, secretion, and vesicular transport
Neutral	271	Translation, ribosomal structure and biogenesis;Cell wall/membrane/envelope biogenesis;General function prediction only
Neutral	272	Cell motility;Posttranslational modification, protein turnover, chaperones;Function unknown;Intracellular trafficking, secretion, and vesicular transport
Neutral	276	Nucleotide transport and metabolism;General function prediction only;Function unknown
Neutral	277	Cell cycle control, cell division, chromosome partitioning;Nucleotide transport and metabolism
Neutral	278	Nucleotide transport and metabolism;Transcription;Signal transduction mechanisms
Neutral	280	Transcription;Secondary metabolites biosynthesis, transport and catabolism
Neutral	281	Amino acid transport and metabolism;Inorganic ion transport and metabolism;General function prediction only
Neutral	283	Posttranslational modification, protein turnover, chaperones;Inorganic ion transport and metabolism;Function unknown
Neutral	284	Energy production and conversion;Secondary metabolites biosynthesis, transport and catabolism
Neutral	285	Carbohydrate transport and metabolism;Function unknown;Signal transduction mechanisms
Neutral	286	Cell cycle control, cell division, chromosome partitioning;Posttranslational modification, protein turnover, chaperones;Cytoskeleton
Neutral	288	Amino acid transport and metabolism;Carbohydrate transport and metabolism;General function prediction only;Function unknown
Neutral	289	Inorganic ion transport and metabolism
Neutral	290	Nucleotide transport and metabolism;Inorganic ion transport and metabolism
Neutral	291	Amino acid transport and metabolism;Carbohydrate transport and metabolism;Inorganic ion transport and metabolism;General function prediction only
Neutral	292	Carbohydrate transport and metabolism;Cell motility
Neutral	293	Carbohydrate transport and metabolism;Inorganic ion transport and metabolism;Signal transduction mechanisms
Neutral	295	Amino acid transport and metabolism;Translation, ribosomal structure and biogenesis;Function unknown
Neutral	296	Carbohydrate transport and metabolism;Cell wall/membrane/envelope biogenesis
Neutral	297	Chromatin structure and dynamics;Transcription;Replication, recombination and repair
Neutral	298	Energy production and conversion;Carbohydrate transport and metabolism;General function prediction only
Neutral	300	Energy production and conversion;Coenzyme transport and metabolism
Neutral	301	Coenzyme transport and metabolism;Posttranslational modification, protein turnover, chaperones
Neutral	302	Chromatin structure and dynamics;Energy production and conversion
Neutral	304	Energy production and conversion;Amino acid transport and metabolism;Coenzyme transport and metabolism
Neutral	305	Energy production and conversion;Nucleotide transport and metabolism
Neutral	306	Inorganic ion transport and metabolism;General function prediction only;Defense mechanisms
Neutral	307	Amino acid transport and metabolism;Carbohydrate transport and metabolism
Neutral	308	Transcription;Replication, recombination and repair;Signal transduction mechanisms
Neutral	309	Secondary metabolites biosynthesis, transport and catabolism;Intracellular trafficking, secretion, and vesicular transport
Neutral	313	Amino acid transport and metabolism;Function unknown
Neutral	314	Energy production and conversion;Lipid transport and metabolism
Neutral	315	Chromatin structure and dynamics;Replication, recombination and repair
Neutral	316	Amino acid transport and metabolism;Replication, recombination and repair;General function prediction only
Neutral	317	Posttranslational modification, protein turnover, chaperones;Function unknown;Intracellular trafficking, secretion, and vesicular transport
Neutral	318	Replication, recombination and repair;Posttranslational modification, protein turnover, chaperones
Neutral	323	Transcription;Inorganic ion transport and metabolism
Neutral	325	Posttranslational modification, protein turnover, chaperones;General function prediction only;Intracellular trafficking, secretion, and vesicular transport
Neutral	327	Coenzyme transport and metabolism;Inorganic ion transport and metabolism
Neutral	328	Nucleotide transport and metabolism;Function unknown
Neutral	331	Carbohydrate transport and metabolism;Cell motility;Signal transduction mechanisms
Neutral	332	Energy production and conversion;Transcription;General function prediction only
Neutral	335	Lipid transport and metabolism;Cell wall/membrane/envelope biogenesis;Secondary metabolites biosynthesis, transport and catabolism;General function prediction only
Neutral	337	Amino acid transport and metabolism;Nucleotide transport and metabolism;Inorganic ion transport and metabolism
Neutral	338	Secondary metabolites biosynthesis, transport and catabolism;General function prediction only;Function unknown
Neutral	340	Chromatin structure and dynamics;Function unknown
Neutral	343	Nucleotide transport and metabolism;Coenzyme transport and metabolism
Neutral	346	Secondary metabolites biosynthesis, transport and catabolism;Signal transduction mechanisms
Neutral	347	Carbohydrate transport and metabolism;Signal transduction mechanisms
Neutral	348	Transcription;General function prediction only
Neutral	349	Transcription;Secondary metabolites biosynthesis, transport and catabolism;General function prediction only
Neutral	350	Inorganic ion transport and metabolism;Function unknown;Signal transduction mechanisms
Neutral	353	Lipid transport and metabolism;Secondary metabolites biosynthesis, transport and catabolism;General function prediction only
Neutral	354	Posttranslational modification, protein turnover, chaperones;Signal transduction mechanisms
Neutral	355	Posttranslational modification, protein turnover, chaperones;General function prediction only
Neutral	358	Cell wall/membrane/envelope biogenesis;General function prediction only
Neutral	359	Transcription;Cell wall/membrane/envelope biogenesis;Signal transduction mechanisms
Neutral	360	Energy production and conversion;Posttranslational modification, protein turnover, chaperones
Neutral	361	Inorganic ion transport and metabolism;Signal transduction mechanisms
Neutral	362	Cell motility;General function prediction only;Signal transduction mechanisms
Above Neutral	2	Intracellular trafficking, secretion, and vesicular transport
Above Neutral	4	Chromatin structure and dynamics;Cell cycle control, cell division, chromosome partitioning;Replication, recombination and repair
Above Neutral	9	Translation, ribosomal structure and biogenesis;Transcription;General function prediction only
Above Neutral	10	Transcription;Replication, recombination and repair;General function prediction only;Function unknown;Signal transduction mechanisms
Above Neutral	13	Inorganic ion transport and metabolism;Function unknown
Above Neutral	15	General function prediction only;Function unknown;Intracellular trafficking, secretion, and vesicular transport
Above Neutral	16	Energy production and conversion;Transcription;Inorganic ion transport and metabolism;Signal transduction mechanisms;Defense mechanisms
Above Neutral	17	Chromatin structure and dynamics;Transcription;Posttranslational modification, protein turnover, chaperones
Above Neutral	24	Transcription;General function prediction only;Signal transduction mechanisms
Above Neutral	25	Nucleotide transport and metabolism;Cell wall/membrane/envelope biogenesis
Above Neutral	26	Carbohydrate transport and metabolism;Coenzyme transport and metabolism
Above Neutral	29	Transcription;Defense mechanisms
Above Neutral	40	Cell wall/membrane/envelope biogenesis;Inorganic ion transport and metabolism
Above Neutral	42	Energy production and conversion;Posttranslational modification, protein turnover, chaperones;Function unknown
Above Neutral	43	Function unknown;Signal transduction mechanisms
Above Neutral	46	Cell wall/membrane/envelope biogenesis;Extracellular structures
Above Neutral	51	Energy production and conversion;Amino acid transport and metabolism;Coenzyme transport and metabolism;General function prediction only
Above Neutral	53	Cell motility;Function unknown;Intracellular trafficking, secretion, and vesicular transport
Above Neutral	54	Carbohydrate transport and metabolism;Cell wall/membrane/envelope biogenesis;General function prediction only
Above Neutral	61	Carbohydrate transport and metabolism;Cell wall/membrane/envelope biogenesis;Function unknown
Above Neutral	63	Replication, recombination and repair;General function prediction only;Signal transduction mechanisms
Above Neutral	65	Carbohydrate transport and metabolism;Transcription;Function unknown
Above Neutral	71	Replication, recombination and repair;General function prediction only
Above Neutral	77	Cell wall/membrane/envelope biogenesis;Cell motility;Posttranslational modification, protein turnover, chaperones
Above Neutral	78	Coenzyme transport and metabolism;Translation, ribosomal structure and biogenesis
Above Neutral	81	RNA processing and modification
Above Neutral	82	Nucleotide transport and metabolism;Lipid transport and metabolism
Above Neutral	85	Cell motility;Secondary metabolites biosynthesis, transport and catabolism
Above Neutral	89	Cell motility;General function prediction only
Above Neutral	96	Cell cycle control, cell division, chromosome partitioning;Replication, recombination and repair;General function prediction only
Above Neutral	103	Cell cycle control, cell division, chromosome partitioning;Transcription
Above Neutral	104	Carbohydrate transport and metabolism;General function prediction only
Above Neutral	108	Amino acid transport and metabolism;Cell wall/membrane/envelope biogenesis;Function unknown
Above Neutral	111	Amino acid transport and metabolism;Coenzyme transport and metabolism;General function prediction only
Above Neutral	117	Cell wall/membrane/envelope biogenesis
Above Neutral	123	RNA processing and modification;Cell cycle control, cell division, chromosome partitioning;Transcription
Above Neutral	125	Replication, recombination and repair;General function prediction only;Function unknown
Above Neutral	138	Amino acid transport and metabolism;Coenzyme transport and metabolism
Above Neutral	143	Signal transduction mechanisms;Intracellular trafficking, secretion, and vesicular transport
Above Neutral	160	Carbohydrate transport and metabolism;Cell wall/membrane/envelope biogenesis;Inorganic ion transport and metabolism
Above Neutral	165	Chromatin structure and dynamics;General function prediction only
Above Neutral	166	General function prediction only
Above Neutral	171	Lipid transport and metabolism;Cell motility;General function prediction only
Above Neutral	175	Amino acid transport and metabolism;Coenzyme transport and metabolism;Translation, ribosomal structure and biogenesis
Above Neutral	176	Cell cycle control, cell division, chromosome partitioning;Cytoskeleton
Above Neutral	178	Cell wall/membrane/envelope biogenesis;Inorganic ion transport and metabolism;Function unknown
Above Neutral	186	Nucleotide transport and metabolism;Carbohydrate transport and metabolism;Posttranslational modification, protein turnover, chaperones
Above Neutral	187	Cell wall/membrane/envelope biogenesis;Cell motility
Above Neutral	190	Posttranslational modification, protein turnover, chaperones;Function unknown
Above Neutral	194	Lipid transport and metabolism;General function prediction only
Above Neutral	198	Energy production and conversion;Transcription
Above Neutral	199	Carbohydrate transport and metabolism;Translation, ribosomal structure and biogenesis;Cell wall/membrane/envelope biogenesis
Above Neutral	205	Secondary metabolites biosynthesis, transport and catabolism;Function unknown
Above Neutral	207	Energy production and conversion;Coenzyme transport and metabolism;Posttranslational modification, protein turnover, chaperones
Above Neutral	211	Energy production and conversion;Coenzyme transport and metabolism;General function prediction only
Above Neutral	215	Cell cycle control, cell division, chromosome partitioning;Carbohydrate transport and metabolism
Above Neutral	219	Lipid transport and metabolism;Posttranslational modification, protein turnover, chaperones;Function unknown
Above Neutral	223	Replication, recombination and repair
Above Neutral	229	Energy production and conversion;Posttranslational modification, protein turnover, chaperones;General function prediction only
Above Neutral	235	Replication, recombination and repair;Inorganic ion transport and metabolism
Above Neutral	247	Coenzyme transport and metabolism;Transcription;General function prediction only
Above Neutral	252	Transcription;Cell motility;Intracellular trafficking, secretion, and vesicular transport
Above Neutral	253	Posttranslational modification, protein turnover, chaperones;Intracellular trafficking, secretion, and vesicular transport
Above Neutral	256	Transcription;Inorganic ion transport and metabolism;Signal transduction mechanisms
Above Neutral	258	Energy production and conversion;Carbohydrate transport and metabolism;Cell wall/membrane/envelope biogenesis
Above Neutral	267	Lipid transport and metabolism;Transcription
Above Neutral	273	Posttranslational modification, protein turnover, chaperones;Inorganic ion transport and metabolism
Above Neutral	274	Cell motility;General function prediction only;Intracellular trafficking, secretion, and vesicular transport
Above Neutral	275	Coenzyme transport and metabolism;Cell wall/membrane/envelope biogenesis
Above Neutral	279	Cell cycle control, cell division, chromosome partitioning;Function unknown;Cytoskeleton
Above Neutral	282	Coenzyme transport and metabolism;Lipid transport and metabolism
Above Neutral	294	Coenzyme transport and metabolism;Secondary metabolites biosynthesis, transport and catabolism
Above Neutral	299	Coenzyme transport and metabolism;Inorganic ion transport and metabolism;Defense mechanisms
Above Neutral	303	Function unknown;Intracellular trafficking, secretion, and vesicular transport
Above Neutral	311	Cell cycle control, cell division, chromosome partitioning;Intracellular trafficking, secretion, and vesicular transport
Above Neutral	320	Cell wall/membrane/envelope biogenesis;Function unknown;Defense mechanisms
Above Neutral	321	Cell motility;Inorganic ion transport and metabolism;Signal transduction mechanisms;Intracellular trafficking, secretion, and vesicular transport
Above Neutral	324	Cell cycle control, cell division, chromosome partitioning;Replication, recombination and repair
Above Neutral	330	Posttranslational modification, protein turnover, chaperones;Defense mechanisms
Above Neutral	333	Amino acid transport and metabolism;Carbohydrate transport and metabolism;Lipid transport and metabolism;Inorganic ion transport and metabolism;General function prediction only
Above Neutral	336	Translation, ribosomal structure and biogenesis;Function unknown
Above Neutral	341	Carbohydrate transport and metabolism;Coenzyme transport and metabolism;Lipid transport and metabolism
Above Neutral	342	Inorganic ion transport and metabolism;Defense mechanisms
Above Neutral	344	Lipid transport and metabolism;Signal transduction mechanisms
Above Neutral	345	Coenzyme transport and metabolism;General function prediction only
Above Neutral	356	Inorganic ion transport and metabolism;Secondary metabolites biosynthesis, transport and catabolism
Above Neutral	357	Carbohydrate transport and metabolism;Intracellular trafficking, secretion, and vesicular transport

## Sheet: Type-II-KEGG-Stool
Table S4-8. The Type-II-MFGC-KEGG list of Stool (Separated as Below-Neutral, Neutral, and Above Neutral)
Groups	ID	MFGC
Below Neutral	6	Enzyme Families;Folding, Sorting and Degradation;Metabolism
Below Neutral	9	Carbohydrate Metabolism;Energy Metabolism;Metabolism
Below Neutral	10	Energy Metabolism;Nucleotide Metabolism
Below Neutral	13	Cell Growth and Death;Membrane Transport
Below Neutral	18	Lipid Metabolism;Metabolism of Other Amino Acids
Below Neutral	20	Metabolism of Other Amino Acids;Xenobiotics Biodegradation and Metabolism
Below Neutral	23	Cellular Processes and Signaling;Nucleotide Metabolism
Below Neutral	36	Cell Motility;Folding, Sorting and Degradation
Below Neutral	38	Carbohydrate Metabolism;Glycan Biosynthesis and Metabolism
Below Neutral	44	Enzyme Families;Translation
Below Neutral	51	Cellular Processes and Signaling;Infectious Diseases
Below Neutral	56	Energy Metabolism;Xenobiotics Biodegradation and Metabolism
Below Neutral	60	Infectious Diseases;Metabolism of Cofactors and Vitamins
Below Neutral	74	Cell Motility;Signal Transduction
Below Neutral	75	Folding, Sorting and Degradation;Translation
Below Neutral	76	Metabolism;Xenobiotics Biodegradation and Metabolism
Below Neutral	78	Biosynthesis of Other Secondary Metabolites;Xenobiotics Biodegradation and Metabolism
Below Neutral	83	Metabolism of Other Amino Acids
Below Neutral	99	Amino Acid Metabolism;Energy Metabolism
Below Neutral	106	Carbohydrate Metabolism;Infectious Diseases;Replication and Repair
Below Neutral	110	Metabolism;unknown
Below Neutral	116	Cellular Processes and Signaling;Replication and Repair
Below Neutral	117	Amino Acid Metabolism;Glycan Biosynthesis and Metabolism
Below Neutral	121	Genetic Information Processing;Transcription
Below Neutral	124	Lipid Metabolism
Below Neutral	127	Cellular Processes and Signaling;Lipid Metabolism
Below Neutral	130	Carbohydrate Metabolism;Glycan Biosynthesis and Metabolism;Lipid Metabolism
Below Neutral	139	Excretory System
Below Neutral	141	Enzyme Families;Replication and Repair
Below Neutral	142	unknown
Below Neutral	145	Nucleotide Metabolism;Poorly Characterized
Below Neutral	148	Cancers
Below Neutral	150	Nucleotide Metabolism;Transcription
Below Neutral	151	Metabolism of Cofactors and Vitamins;Metabolism of Other Amino Acids;Metabolism of Terpenoids and Polyketides
Below Neutral	158	Membrane Transport;Metabolism
Below Neutral	159	Genetic Information Processing;Metabolism of Cofactors and Vitamins
Below Neutral	171	Replication and Repair;Signaling Molecules and Interaction
Below Neutral	174	Nucleotide Metabolism
Below Neutral	176	Carbohydrate Metabolism;Folding, Sorting and Degradation;Poorly Characterized
Below Neutral	180	Membrane Transport;Replication and Repair
Below Neutral	183	Energy Metabolism;Lipid Metabolism
Below Neutral	189	Lipid Metabolism;Metabolism;Xenobiotics Biodegradation and Metabolism
Below Neutral	190	Lipid Metabolism;Transport and Catabolism
Below Neutral	192	Membrane Transport;Metabolism of Cofactors and Vitamins
Below Neutral	201	Biosynthesis of Other Secondary Metabolites;Carbohydrate Metabolism
Below Neutral	203	Biosynthesis of Other Secondary Metabolites;Metabolism
Below Neutral	205	Folding, Sorting and Degradation;Genetic Information Processing
Below Neutral	207	Folding, Sorting and Degradation;Metabolism of Terpenoids and Polyketides
Below Neutral	218	Translation;unknown
Below Neutral	222	Infectious Diseases;Lipid Metabolism
Below Neutral	224	Carbohydrate Metabolism;Signal Transduction
Below Neutral	229	Genetic Information Processing;Translation
Below Neutral	230	Membrane Transport;Transcription
Below Neutral	233	Cellular Processes and Signaling
Below Neutral	238	Amino Acid Metabolism;Signal Transduction
Below Neutral	241	Cell Motility;Membrane Transport
Below Neutral	247	Immune System Diseases
Below Neutral	248	Metabolism;Signal Transduction;Transcription
Below Neutral	250	Metabolism;Metabolism of Terpenoids and Polyketides
Below Neutral	251	Carbohydrate Metabolism;Cellular Processes and Signaling;Replication and Repair
Below Neutral	253	Carbohydrate Metabolism;Glycan Biosynthesis and Metabolism;Metabolism
Below Neutral	254	Translation;Transport and Catabolism
Below Neutral	255	Biosynthesis of Other Secondary Metabolites;Lipid Metabolism
Below Neutral	259	Metabolism;Poorly Characterized
Below Neutral	262	Carbohydrate Metabolism;Metabolism of Terpenoids and Polyketides
Below Neutral	264	Genetic Information Processing;Signaling Molecules and Interaction
Below Neutral	268	Poorly Characterized;Signal Transduction
Below Neutral	269	Cell Growth and Death;Metabolism;Signal Transduction
Below Neutral	272	Enzyme Families;Transcription
Below Neutral	278	Enzyme Families;Metabolism
Below Neutral	281	Amino Acid Metabolism;Membrane Transport
Below Neutral	301	Biosynthesis of Other Secondary Metabolites
Below Neutral	304	Genetic Information Processing;Glycan Biosynthesis and Metabolism;Nucleotide Metabolism
Below Neutral	308	Cell Motility;Metabolism
Below Neutral	310	Genetic Information Processing;Membrane Transport
Below Neutral	312	Infectious Diseases;Translation
Neutral	2	Digestive System
Neutral	4	Amino Acid Metabolism;Biosynthesis of Other Secondary Metabolites
Neutral	7	Enzyme Families;Metabolism of Cofactors and Vitamins
Neutral	8	Circulatory System
Neutral	15	Translation
Neutral	16	Glycan Biosynthesis and Metabolism;Metabolism of Cofactors and Vitamins
Neutral	17	Amino Acid Metabolism;Nucleotide Metabolism
Neutral	19	Folding, Sorting and Degradation;Metabolism
Neutral	24	Cellular Processes and Signaling;unknown
Neutral	25	Biosynthesis of Other Secondary Metabolites;Sensory System
Neutral	29	Biosynthesis of Other Secondary Metabolites;Carbohydrate Metabolism;Metabolism
Neutral	32	Transcription
Neutral	33	Energy Metabolism;Signal Transduction
Neutral	35	Nucleotide Metabolism;Signal Transduction
Neutral	39	Carbohydrate Metabolism;Metabolism;Metabolism of Terpenoids and Polyketides
Neutral	41	Carbohydrate Metabolism;Metabolism;Poorly Characterized
Neutral	43	Lipid Metabolism;Metabolism of Terpenoids and Polyketides
Neutral	45	Carbohydrate Metabolism;Transport and Catabolism
Neutral	46	Replication and Repair
Neutral	47	Cellular Processes and Signaling;Metabolism of Other Amino Acids
Neutral	53	Amino Acid Metabolism;Transcription
Neutral	55	Genetic Information Processing;Metabolism
Neutral	58	Metabolism of Other Amino Acids;Transcription
Neutral	62	Genetic Information Processing;Nucleotide Metabolism
Neutral	63	Genetic Information Processing;Poorly Characterized
Neutral	67	Genetic Information Processing;Lipid Metabolism
Neutral	68	Nucleotide Metabolism;Translation
Neutral	70	Biosynthesis of Other Secondary Metabolites;Metabolism of Cofactors and Vitamins
Neutral	72	Cellular Processes and Signaling;Metabolism of Cofactors and Vitamins
Neutral	81	Lipid Metabolism;Nucleotide Metabolism
Neutral	84	Replication and Repair;Transcription
Neutral	85	Enzyme Families;Genetic Information Processing;Glycan Biosynthesis and Metabolism;Nucleotide Metabolism
Neutral	90	Energy Metabolism;Transcription
Neutral	93	Amino Acid Metabolism;Translation
Neutral	95	Cellular Processes and Signaling;Metabolism;Nucleotide Metabolism
Neutral	97	Enzyme Families
Neutral	98	Metabolism;Signaling Molecules and Interaction
Neutral	100	Cellular Processes and Signaling;Glycan Biosynthesis and Metabolism
Neutral	101	Carbohydrate Metabolism;Folding, Sorting and Degradation
Neutral	104	Carbohydrate Metabolism;Transcription
Neutral	105	Enzyme Families;Genetic Information Processing
Neutral	108	Amino Acid Metabolism;Cellular Processes and Signaling;Enzyme Families
Neutral	112	Poorly Characterized
Neutral	113	Metabolism
Neutral	114	Enzyme Families;Glycan Biosynthesis and Metabolism
Neutral	118	Cellular Processes and Signaling;Metabolism of Terpenoids and Polyketides
Neutral	125	Cellular Processes and Signaling;Enzyme Families
Neutral	126	Glycan Biosynthesis and Metabolism;Nucleotide Metabolism
Neutral	132	Amino Acid Metabolism;Cellular Processes and Signaling;Metabolism
Neutral	133	Enzyme Families;unknown
Neutral	136	Transcription;Translation
Neutral	138	Metabolism;Transcription
Neutral	140	Cell Growth and Death;Genetic Information Processing
Neutral	143	Cellular Processes and Signaling;Signaling Molecules and Interaction
Neutral	149	Amino Acid Metabolism;Xenobiotics Biodegradation and Metabolism
Neutral	153	Nucleotide Metabolism;Xenobiotics Biodegradation and Metabolism
Neutral	155	Carbohydrate Metabolism;Nucleotide Metabolism
Neutral	156	Enzyme Families;Infectious Diseases;Metabolism
Neutral	157	Infectious Diseases;Poorly Characterized
Neutral	165	Cell Growth and Death;Metabolism
Neutral	168	Metabolism of Terpenoids and Polyketides;Replication and Repair
Neutral	169	Metabolism;Nucleotide Metabolism;Xenobiotics Biodegradation and Metabolism
Neutral	175	Amino Acid Metabolism;Signaling Molecules and Interaction
Neutral	178	Cellular Processes and Signaling;Membrane Transport
Neutral	179	Enzyme Families;Signaling Molecules and Interaction
Neutral	184	Amino Acid Metabolism;Enzyme Families;Metabolism
Neutral	186	Excretory System;Translation
Neutral	196	Metabolism of Other Amino Acids;Nucleotide Metabolism
Neutral	198	Infectious Diseases;Nucleotide Metabolism
Neutral	199	Energy Metabolism;Metabolism of Terpenoids and Polyketides
Neutral	200	Amino Acid Metabolism;Genetic Information Processing
Neutral	206	Poorly Characterized;Xenobiotics Biodegradation and Metabolism
Neutral	210	Metabolism of Cofactors and Vitamins;Xenobiotics Biodegradation and Metabolism
Neutral	211	Metabolism of Cofactors and Vitamins;Nucleotide Metabolism
Neutral	213	Metabolism of Cofactors and Vitamins
Neutral	214	Metabolism;Nucleotide Metabolism
Neutral	216	Energy Metabolism
Neutral	217	Enzyme Families;Infectious Diseases
Neutral	219	Cell Growth and Death;Signal Transduction
Neutral	221	Metabolism;Metabolism of Cofactors and Vitamins
Neutral	223	Carbohydrate Metabolism;Xenobiotics Biodegradation and Metabolism
Neutral	225	Amino Acid Metabolism;Carbohydrate Metabolism;Metabolism
Neutral	228	Folding, Sorting and Degradation;Infectious Diseases
Neutral	234	Cellular Processes and Signaling;Metabolism
Neutral	235	Cellular Processes and Signaling;Folding, Sorting and Degradation;Genetic Information Processing
Neutral	236	Enzyme Families;Metabolism;unknown
Neutral	240	Nucleotide Metabolism;Replication and Repair
Neutral	244	Carbohydrate Metabolism
Neutral	245	Carbohydrate Metabolism;Enzyme Families
Neutral	258	Poorly Characterized;Replication and Repair
Neutral	260	Biosynthesis of Other Secondary Metabolites;Endocrine System
Neutral	267	Carbohydrate Metabolism;Lipid Metabolism
Neutral	274	Amino Acid Metabolism;Metabolism of Terpenoids and Polyketides
Neutral	276	Carbohydrate Metabolism;Cellular Processes and Signaling
Neutral	277	Amino Acid Metabolism;Poorly Characterized
Neutral	279	Infectious Diseases;Replication and Repair
Neutral	285	Cell Motility;Poorly Characterized
Neutral	286	Biosynthesis of Other Secondary Metabolites;Cellular Processes and Signaling
Neutral	289	Metabolism of Cofactors and Vitamins;Poorly Characterized
Neutral	293	Infectious Diseases;Signaling Molecules and Interaction
Neutral	294	Enzyme Families;Genetic Information Processing;Nucleotide Metabolism
Neutral	297	Genetic Information Processing;Replication and Repair
Neutral	298	Enzyme Families;Membrane Transport;Metabolism
Neutral	300	Enzyme Families;Lipid Metabolism
Neutral	302	Folding, Sorting and Degradation;Transport and Catabolism
Neutral	303	Folding, Sorting and Degradation;Transcription
Neutral	311	Immune System
Above Neutral	3	Enzyme Families;Poorly Characterized
Above Neutral	5	Cell Growth and Death;Enzyme Families
Above Neutral	11	Biosynthesis of Other Secondary Metabolites;Poorly Characterized
Above Neutral	12	Poorly Characterized;Transcription
Above Neutral	22	Membrane Transport;Nucleotide Metabolism
Above Neutral	27	Amino Acid Metabolism;Metabolism;Xenobiotics Biodegradation and Metabolism
Above Neutral	31	Signal Transduction;Transcription
Above Neutral	34	Metabolism;Metabolism of Other Amino Acids
Above Neutral	37	Cellular Processes and Signaling;Enzyme Families;Metabolism
Above Neutral	40	Cellular Processes and Signaling;Poorly Characterized
Above Neutral	48	Folding, Sorting and Degradation;Genetic Information Processing;Translation
Above Neutral	52	Glycan Biosynthesis and Metabolism;Metabolism
Above Neutral	54	Folding, Sorting and Degradation;Replication and Repair
Above Neutral	57	Lipid Metabolism;Translation
Above Neutral	59	Cellular Processes and Signaling;Folding, Sorting and Degradation
Above Neutral	64	Amino Acid Metabolism;Cellular Processes and Signaling
Above Neutral	65	Carbohydrate Metabolism;Infectious Diseases
Above Neutral	66	Xenobiotics Biodegradation and Metabolism
Above Neutral	73	Glycan Biosynthesis and Metabolism;Poorly Characterized
Above Neutral	77	Glycan Biosynthesis and Metabolism;Metabolism of Terpenoids and Polyketides
Above Neutral	79	Glycan Biosynthesis and Metabolism;Replication and Repair
Above Neutral	80	Carbohydrate Metabolism;Signaling Molecules and Interaction
Above Neutral	82	Excretory System;Folding, Sorting and Degradation
Above Neutral	88	Amino Acid Metabolism;Enzyme Families
Above Neutral	89	Carbohydrate Metabolism;Lipid Metabolism;Metabolism of Cofactors and Vitamins
Above Neutral	91	Metabolism of Cofactors and Vitamins;Transcription
Above Neutral	92	Replication and Repair;Signal Transduction
Above Neutral	94	Membrane Transport;Metabolism of Cofactors and Vitamins;Transcription
Above Neutral	96	Signaling Molecules and Interaction
Above Neutral	102	Glycan Biosynthesis and Metabolism;Membrane Transport;Metabolism
Above Neutral	107	Metabolism;Signal Transduction
Above Neutral	111	Metabolism;Replication and Repair
Above Neutral	115	Glycan Biosynthesis and Metabolism;Lipid Metabolism
Above Neutral	119	Cellular Processes and Signaling;Transcription
Above Neutral	120	Cellular Processes and Signaling;Glycan Biosynthesis and Metabolism;Metabolism
Above Neutral	122	Amino Acid Metabolism;Genetic Information Processing;Metabolism
Above Neutral	128	Lipid Metabolism;Xenobiotics Biodegradation and Metabolism
Above Neutral	129	Membrane Transport;Poorly Characterized
Above Neutral	134	Metabolism of Terpenoids and Polyketides;Translation
Above Neutral	135	Lipid Metabolism;Transcription
Above Neutral	137	Carbohydrate Metabolism;Lipid Metabolism;Metabolism
Above Neutral	144	Poorly Characterized;Translation
Above Neutral	146	Cellular Processes and Signaling;Energy Metabolism;Metabolism
Above Neutral	147	Folding, Sorting and Degradation;Poorly Characterized
Above Neutral	154	Amino Acid Metabolism;Metabolism of Other Amino Acids
Above Neutral	160	Digestive System;Metabolism
Above Neutral	161	Folding, Sorting and Degradation;Lipid Metabolism
Above Neutral	164	Amino Acid Metabolism;Metabolism
Above Neutral	166	Biosynthesis of Other Secondary Metabolites;Metabolism of Terpenoids and Polyketides
Above Neutral	167	Metabolism of Cofactors and Vitamins;unknown
Above Neutral	172	Cell Growth and Death;Transcription
Above Neutral	177	Energy Metabolism;Genetic Information Processing
Above Neutral	181	Enzyme Families;Signal Transduction
Above Neutral	182	Metabolism of Other Amino Acids;Metabolism of Terpenoids and Polyketides
Above Neutral	193	Cell Growth and Death;Poorly Characterized
Above Neutral	197	Cell Motility;Transcription
Above Neutral	202	Enzyme Families;Folding, Sorting and Degradation
Above Neutral	204	Lipid Metabolism;Metabolism
Above Neutral	209	Cell Growth and Death
Above Neutral	212	Infectious Diseases
Above Neutral	215	Amino Acid Metabolism;Replication and Repair
Above Neutral	220	Transport and Catabolism
Above Neutral	231	Carbohydrate Metabolism;Metabolism of Other Amino Acids
Above Neutral	232	Carbohydrate Metabolism;Energy Metabolism
Above Neutral	237	Metabolism of Cofactors and Vitamins;Metabolism of Terpenoids and Polyketides
Above Neutral	239	Glycan Biosynthesis and Metabolism
Above Neutral	243	Amino Acid Metabolism;Infectious Diseases
Above Neutral	246	Enzyme Families;Membrane Transport
Above Neutral	256	Carbohydrate Metabolism;Signal Transduction;Transcription
Above Neutral	257	Enzyme Families;Glycan Biosynthesis and Metabolism;Nucleotide Metabolism
Above Neutral	263	Genetic Information Processing;Glycan Biosynthesis and Metabolism
Above Neutral	266	Genetic Information Processing;Metabolism of Other Amino Acids
Above Neutral	270	Energy Metabolism;Translation
Above Neutral	273	Cellular Processes and Signaling;Signal Transduction
Above Neutral	275	Nervous System
Above Neutral	280	Cell Motility;Cellular Processes and Signaling
Above Neutral	282	Carbohydrate Metabolism;Cellular Processes and Signaling;Metabolism
Above Neutral	284	Folding, Sorting and Degradation
Above Neutral	287	Genetic Information Processing;Xenobiotics Biodegradation and Metabolism
Above Neutral	288	Amino Acid Metabolism
Above Neutral	290	Energy Metabolism;Poorly Characterized
Above Neutral	291	Carbohydrate Metabolism;Metabolism of Other Amino Acids;Metabolism of Terpenoids and Polyketides
Above Neutral	295	Infectious Diseases;Metabolism
Above Neutral	296	Replication and Repair;Signal Transduction;Transcription
Above Neutral	299	Carbohydrate Metabolism;Metabolism
Above Neutral	306	Enzyme Families;Metabolism;Signal Transduction
Above Neutral	307	Metabolism;Translation
Above Neutral	309	Energy Metabolism;Metabolism of Cofactors and Vitamins
Above Neutral	313	Enzyme Families;Transport and Catabolism

## Sheet: Type-II-KEGG-Lean
Table S4-9. The Type-II-MFGC-KEGG list of Lean (Separated as Below-Neutral, Neutral, and Above Neutral)
Groups	ID	MFGC
Below Neutral	4	Amino Acid Metabolism;Biosynthesis of Other Secondary Metabolites
Below Neutral	5	Cell Growth and Death;Enzyme Families
Below Neutral	6	Enzyme Families;Folding, Sorting and Degradation;Metabolism
Below Neutral	13	Cell Growth and Death;Membrane Transport
Below Neutral	23	Cellular Processes and Signaling;Nucleotide Metabolism
Below Neutral	36	Cell Motility;Folding, Sorting and Degradation
Below Neutral	38	Carbohydrate Metabolism;Glycan Biosynthesis and Metabolism
Below Neutral	44	Enzyme Families;Translation
Below Neutral	46	Replication and Repair
Below Neutral	50	Carbohydrate Metabolism;Metabolism of Cofactors and Vitamins
Below Neutral	52	Glycan Biosynthesis and Metabolism;Metabolism
Below Neutral	55	Genetic Information Processing;Metabolism
Below Neutral	60	Infectious Diseases;Metabolism of Cofactors and Vitamins
Below Neutral	83	Metabolism of Other Amino Acids
Below Neutral	94	Membrane Transport;Metabolism of Cofactors and Vitamins;Transcription
Below Neutral	95	Cellular Processes and Signaling;Metabolism;Nucleotide Metabolism
Below Neutral	99	Amino Acid Metabolism;Energy Metabolism
Below Neutral	106	Carbohydrate Metabolism;Infectious Diseases;Replication and Repair
Below Neutral	120	Cellular Processes and Signaling;Glycan Biosynthesis and Metabolism;Metabolism
Below Neutral	127	Cellular Processes and Signaling;Lipid Metabolism
Below Neutral	130	Carbohydrate Metabolism;Glycan Biosynthesis and Metabolism;Lipid Metabolism
Below Neutral	131	Amino Acid Metabolism;Metabolism of Cofactors and Vitamins
Below Neutral	139	Excretory System
Below Neutral	142	unknown
Below Neutral	159	Genetic Information Processing;Metabolism of Cofactors and Vitamins
Below Neutral	170	Membrane Transport;Signaling Molecules and Interaction
Below Neutral	171	Replication and Repair;Signaling Molecules and Interaction
Below Neutral	176	Carbohydrate Metabolism;Folding, Sorting and Degradation;Poorly Characterized
Below Neutral	181	Enzyme Families;Signal Transduction
Below Neutral	183	Energy Metabolism;Lipid Metabolism
Below Neutral	189	Lipid Metabolism;Metabolism;Xenobiotics Biodegradation and Metabolism
Below Neutral	198	Infectious Diseases;Nucleotide Metabolism
Below Neutral	203	Biosynthesis of Other Secondary Metabolites;Metabolism
Below Neutral	209	Cell Growth and Death
Below Neutral	222	Infectious Diseases;Lipid Metabolism
Below Neutral	224	Carbohydrate Metabolism;Signal Transduction
Below Neutral	229	Genetic Information Processing;Translation
Below Neutral	238	Amino Acid Metabolism;Signal Transduction
Below Neutral	241	Cell Motility;Membrane Transport
Below Neutral	247	Immune System Diseases
Below Neutral	248	Metabolism;Signal Transduction;Transcription
Below Neutral	251	Carbohydrate Metabolism;Cellular Processes and Signaling;Replication and Repair
Below Neutral	254	Translation;Transport and Catabolism
Below Neutral	258	Poorly Characterized;Replication and Repair
Below Neutral	259	Metabolism;Poorly Characterized
Below Neutral	262	Carbohydrate Metabolism;Metabolism of Terpenoids and Polyketides
Below Neutral	264	Genetic Information Processing;Signaling Molecules and Interaction
Below Neutral	272	Enzyme Families;Transcription
Below Neutral	291	Carbohydrate Metabolism;Metabolism of Other Amino Acids;Metabolism of Terpenoids and Polyketides
Below Neutral	293	Infectious Diseases;Signaling Molecules and Interaction
Below Neutral	294	Enzyme Families;Genetic Information Processing;Nucleotide Metabolism
Below Neutral	301	Biosynthesis of Other Secondary Metabolites
Below Neutral	303	Folding, Sorting and Degradation;Transcription
Below Neutral	304	Genetic Information Processing;Glycan Biosynthesis and Metabolism;Nucleotide Metabolism
Below Neutral	310	Genetic Information Processing;Membrane Transport
Below Neutral	312	Infectious Diseases;Translation
Neutral	9	Carbohydrate Metabolism;Energy Metabolism;Metabolism
Neutral	10	Energy Metabolism;Nucleotide Metabolism
Neutral	12	Poorly Characterized;Transcription
Neutral	16	Glycan Biosynthesis and Metabolism;Metabolism of Cofactors and Vitamins
Neutral	17	Amino Acid Metabolism;Nucleotide Metabolism
Neutral	18	Lipid Metabolism;Metabolism of Other Amino Acids
Neutral	20	Metabolism of Other Amino Acids;Xenobiotics Biodegradation and Metabolism
Neutral	22	Membrane Transport;Nucleotide Metabolism
Neutral	24	Cellular Processes and Signaling;unknown
Neutral	27	Amino Acid Metabolism;Metabolism;Xenobiotics Biodegradation and Metabolism
Neutral	29	Biosynthesis of Other Secondary Metabolites;Carbohydrate Metabolism;Metabolism
Neutral	32	Transcription
Neutral	33	Energy Metabolism;Signal Transduction
Neutral	35	Nucleotide Metabolism;Signal Transduction
Neutral	37	Cellular Processes and Signaling;Enzyme Families;Metabolism
Neutral	39	Carbohydrate Metabolism;Metabolism;Metabolism of Terpenoids and Polyketides
Neutral	41	Carbohydrate Metabolism;Metabolism;Poorly Characterized
Neutral	43	Lipid Metabolism;Metabolism of Terpenoids and Polyketides
Neutral	47	Cellular Processes and Signaling;Metabolism of Other Amino Acids
Neutral	53	Amino Acid Metabolism;Transcription
Neutral	57	Lipid Metabolism;Translation
Neutral	58	Metabolism of Other Amino Acids;Transcription
Neutral	61	Sensory System
Neutral	62	Genetic Information Processing;Nucleotide Metabolism
Neutral	65	Carbohydrate Metabolism;Infectious Diseases
Neutral	67	Genetic Information Processing;Lipid Metabolism
Neutral	68	Nucleotide Metabolism;Translation
Neutral	69	Endocrine System
Neutral	70	Biosynthesis of Other Secondary Metabolites;Metabolism of Cofactors and Vitamins
Neutral	71	Energy Metabolism;Metabolism
Neutral	74	Cell Motility;Signal Transduction
Neutral	75	Folding, Sorting and Degradation;Translation
Neutral	76	Metabolism;Xenobiotics Biodegradation and Metabolism
Neutral	77	Glycan Biosynthesis and Metabolism;Metabolism of Terpenoids and Polyketides
Neutral	79	Glycan Biosynthesis and Metabolism;Replication and Repair
Neutral	80	Carbohydrate Metabolism;Signaling Molecules and Interaction
Neutral	81	Lipid Metabolism;Nucleotide Metabolism
Neutral	84	Replication and Repair;Transcription
Neutral	85	Enzyme Families;Genetic Information Processing;Glycan Biosynthesis and Metabolism;Nucleotide Metabolism
Neutral	89	Carbohydrate Metabolism;Lipid Metabolism;Metabolism of Cofactors and Vitamins
Neutral	91	Metabolism of Cofactors and Vitamins;Transcription
Neutral	93	Amino Acid Metabolism;Translation
Neutral	97	Enzyme Families
Neutral	98	Metabolism;Signaling Molecules and Interaction
Neutral	101	Carbohydrate Metabolism;Folding, Sorting and Degradation
Neutral	104	Carbohydrate Metabolism;Transcription
Neutral	105	Enzyme Families;Genetic Information Processing
Neutral	108	Amino Acid Metabolism;Cellular Processes and Signaling;Enzyme Families
Neutral	109	Folding, Sorting and Degradation;Membrane Transport
Neutral	110	Metabolism;unknown
Neutral	112	Poorly Characterized
Neutral	113	Metabolism
Neutral	114	Enzyme Families;Glycan Biosynthesis and Metabolism
Neutral	115	Glycan Biosynthesis and Metabolism;Lipid Metabolism
Neutral	116	Cellular Processes and Signaling;Replication and Repair
Neutral	117	Amino Acid Metabolism;Glycan Biosynthesis and Metabolism
Neutral	121	Genetic Information Processing;Transcription
Neutral	122	Amino Acid Metabolism;Genetic Information Processing;Metabolism
Neutral	123	Cellular Processes and Signaling;Genetic Information Processing
Neutral	124	Lipid Metabolism
Neutral	125	Cellular Processes and Signaling;Enzyme Families
Neutral	126	Glycan Biosynthesis and Metabolism;Nucleotide Metabolism
Neutral	128	Lipid Metabolism;Xenobiotics Biodegradation and Metabolism
Neutral	132	Amino Acid Metabolism;Cellular Processes and Signaling;Metabolism
Neutral	133	Enzyme Families;unknown
Neutral	136	Transcription;Translation
Neutral	140	Cell Growth and Death;Genetic Information Processing
Neutral	141	Enzyme Families;Replication and Repair
Neutral	143	Cellular Processes and Signaling;Signaling Molecules and Interaction
Neutral	144	Poorly Characterized;Translation
Neutral	145	Nucleotide Metabolism;Poorly Characterized
Neutral	148	Cancers
Neutral	149	Amino Acid Metabolism;Xenobiotics Biodegradation and Metabolism
Neutral	150	Nucleotide Metabolism;Transcription
Neutral	152	Signal Transduction
Neutral	153	Nucleotide Metabolism;Xenobiotics Biodegradation and Metabolism
Neutral	155	Carbohydrate Metabolism;Nucleotide Metabolism
Neutral	158	Membrane Transport;Metabolism
Neutral	160	Digestive System;Metabolism
Neutral	163	Amino Acid Metabolism;Lipid Metabolism
Neutral	165	Cell Growth and Death;Metabolism
Neutral	166	Biosynthesis of Other Secondary Metabolites;Metabolism of Terpenoids and Polyketides
Neutral	169	Metabolism;Nucleotide Metabolism;Xenobiotics Biodegradation and Metabolism
Neutral	174	Nucleotide Metabolism
Neutral	175	Amino Acid Metabolism;Signaling Molecules and Interaction
Neutral	178	Cellular Processes and Signaling;Membrane Transport
Neutral	186	Excretory System;Translation
Neutral	187	Enzyme Families;Genetic Information Processing;Glycan Biosynthesis and Metabolism
Neutral	192	Membrane Transport;Metabolism of Cofactors and Vitamins
Neutral	195	Metabolism of Terpenoids and Polyketides
Neutral	196	Metabolism of Other Amino Acids;Nucleotide Metabolism
Neutral	199	Energy Metabolism;Metabolism of Terpenoids and Polyketides
Neutral	200	Amino Acid Metabolism;Genetic Information Processing
Neutral	202	Enzyme Families;Folding, Sorting and Degradation
Neutral	204	Lipid Metabolism;Metabolism
Neutral	207	Folding, Sorting and Degradation;Metabolism of Terpenoids and Polyketides
Neutral	208	Lipid Metabolism;Metabolism of Cofactors and Vitamins
Neutral	210	Metabolism of Cofactors and Vitamins;Xenobiotics Biodegradation and Metabolism
Neutral	213	Metabolism of Cofactors and Vitamins
Neutral	214	Metabolism;Nucleotide Metabolism
Neutral	215	Amino Acid Metabolism;Replication and Repair
Neutral	216	Energy Metabolism
Neutral	217	Enzyme Families;Infectious Diseases
Neutral	219	Cell Growth and Death;Signal Transduction
Neutral	220	Transport and Catabolism
Neutral	221	Metabolism;Metabolism of Cofactors and Vitamins
Neutral	223	Carbohydrate Metabolism;Xenobiotics Biodegradation and Metabolism
Neutral	225	Amino Acid Metabolism;Carbohydrate Metabolism;Metabolism
Neutral	227	Genetic Information Processing
Neutral	228	Folding, Sorting and Degradation;Infectious Diseases
Neutral	232	Carbohydrate Metabolism;Energy Metabolism
Neutral	233	Cellular Processes and Signaling
Neutral	234	Cellular Processes and Signaling;Metabolism
Neutral	235	Cellular Processes and Signaling;Folding, Sorting and Degradation;Genetic Information Processing
Neutral	236	Enzyme Families;Metabolism;unknown
Neutral	240	Nucleotide Metabolism;Replication and Repair
Neutral	244	Carbohydrate Metabolism
Neutral	245	Carbohydrate Metabolism;Enzyme Families
Neutral	246	Enzyme Families;Membrane Transport
Neutral	249	Folding, Sorting and Degradation;Metabolism of Cofactors and Vitamins
Neutral	250	Metabolism;Metabolism of Terpenoids and Polyketides
Neutral	252	Replication and Repair;Translation
Neutral	253	Carbohydrate Metabolism;Glycan Biosynthesis and Metabolism;Metabolism
Neutral	260	Biosynthesis of Other Secondary Metabolites;Endocrine System
Neutral	261	Enzyme Families;Nucleotide Metabolism
Neutral	263	Genetic Information Processing;Glycan Biosynthesis and Metabolism
Neutral	265	Amino Acid Metabolism;Carbohydrate Metabolism;Lipid Metabolism
Neutral	267	Carbohydrate Metabolism;Lipid Metabolism
Neutral	269	Cell Growth and Death;Metabolism;Signal Transduction
Neutral	276	Carbohydrate Metabolism;Cellular Processes and Signaling
Neutral	278	Enzyme Families;Metabolism
Neutral	279	Infectious Diseases;Replication and Repair
Neutral	285	Cell Motility;Poorly Characterized
Neutral	286	Biosynthesis of Other Secondary Metabolites;Cellular Processes and Signaling
Neutral	289	Metabolism of Cofactors and Vitamins;Poorly Characterized
Neutral	290	Energy Metabolism;Poorly Characterized
Neutral	295	Infectious Diseases;Metabolism
Neutral	296	Replication and Repair;Signal Transduction;Transcription
Neutral	300	Enzyme Families;Lipid Metabolism
Neutral	302	Folding, Sorting and Degradation;Transport and Catabolism
Neutral	306	Enzyme Families;Metabolism;Signal Transduction
Neutral	307	Metabolism;Translation
Neutral	308	Cell Motility;Metabolism
Neutral	309	Energy Metabolism;Metabolism of Cofactors and Vitamins
Neutral	311	Immune System
Above Neutral	2	Digestive System
Above Neutral	3	Enzyme Families;Poorly Characterized
Above Neutral	7	Enzyme Families;Metabolism of Cofactors and Vitamins
Above Neutral	8	Circulatory System
Above Neutral	11	Biosynthesis of Other Secondary Metabolites;Poorly Characterized
Above Neutral	19	Folding, Sorting and Degradation;Metabolism
Above Neutral	25	Biosynthesis of Other Secondary Metabolites;Sensory System
Above Neutral	31	Signal Transduction;Transcription
Above Neutral	34	Metabolism;Metabolism of Other Amino Acids
Above Neutral	40	Cellular Processes and Signaling;Poorly Characterized
Above Neutral	45	Carbohydrate Metabolism;Transport and Catabolism
Above Neutral	48	Folding, Sorting and Degradation;Genetic Information Processing;Translation
Above Neutral	51	Cellular Processes and Signaling;Infectious Diseases
Above Neutral	54	Folding, Sorting and Degradation;Replication and Repair
Above Neutral	56	Energy Metabolism;Xenobiotics Biodegradation and Metabolism
Above Neutral	59	Cellular Processes and Signaling;Folding, Sorting and Degradation
Above Neutral	63	Genetic Information Processing;Poorly Characterized
Above Neutral	64	Amino Acid Metabolism;Cellular Processes and Signaling
Above Neutral	66	Xenobiotics Biodegradation and Metabolism
Above Neutral	72	Cellular Processes and Signaling;Metabolism of Cofactors and Vitamins
Above Neutral	73	Glycan Biosynthesis and Metabolism;Poorly Characterized
Above Neutral	78	Biosynthesis of Other Secondary Metabolites;Xenobiotics Biodegradation and Metabolism
Above Neutral	82	Excretory System;Folding, Sorting and Degradation
Above Neutral	88	Amino Acid Metabolism;Enzyme Families
Above Neutral	90	Energy Metabolism;Transcription
Above Neutral	92	Replication and Repair;Signal Transduction
Above Neutral	96	Signaling Molecules and Interaction
Above Neutral	100	Cellular Processes and Signaling;Glycan Biosynthesis and Metabolism
Above Neutral	107	Metabolism;Signal Transduction
Above Neutral	111	Metabolism;Replication and Repair
Above Neutral	118	Cellular Processes and Signaling;Metabolism of Terpenoids and Polyketides
Above Neutral	119	Cellular Processes and Signaling;Transcription
Above Neutral	129	Membrane Transport;Poorly Characterized
Above Neutral	134	Metabolism of Terpenoids and Polyketides;Translation
Above Neutral	135	Lipid Metabolism;Transcription
Above Neutral	137	Carbohydrate Metabolism;Lipid Metabolism;Metabolism
Above Neutral	146	Cellular Processes and Signaling;Energy Metabolism;Metabolism
Above Neutral	147	Folding, Sorting and Degradation;Poorly Characterized
Above Neutral	151	Metabolism of Cofactors and Vitamins;Metabolism of Other Amino Acids;Metabolism of Terpenoids and Polyketides
Above Neutral	154	Amino Acid Metabolism;Metabolism of Other Amino Acids
Above Neutral	156	Enzyme Families;Infectious Diseases;Metabolism
Above Neutral	157	Infectious Diseases;Poorly Characterized
Above Neutral	161	Folding, Sorting and Degradation;Lipid Metabolism
Above Neutral	164	Amino Acid Metabolism;Metabolism
Above Neutral	167	Metabolism of Cofactors and Vitamins;unknown
Above Neutral	168	Metabolism of Terpenoids and Polyketides;Replication and Repair
Above Neutral	172	Cell Growth and Death;Transcription
Above Neutral	177	Energy Metabolism;Genetic Information Processing
Above Neutral	179	Enzyme Families;Signaling Molecules and Interaction
Above Neutral	180	Membrane Transport;Replication and Repair
Above Neutral	182	Metabolism of Other Amino Acids;Metabolism of Terpenoids and Polyketides
Above Neutral	184	Amino Acid Metabolism;Enzyme Families;Metabolism
Above Neutral	185	Cell Motility
Above Neutral	193	Cell Growth and Death;Poorly Characterized
Above Neutral	197	Cell Motility;Transcription
Above Neutral	201	Biosynthesis of Other Secondary Metabolites;Carbohydrate Metabolism
Above Neutral	205	Folding, Sorting and Degradation;Genetic Information Processing
Above Neutral	206	Poorly Characterized;Xenobiotics Biodegradation and Metabolism
Above Neutral	211	Metabolism of Cofactors and Vitamins;Nucleotide Metabolism
Above Neutral	212	Infectious Diseases
Above Neutral	218	Translation;unknown
Above Neutral	230	Membrane Transport;Transcription
Above Neutral	231	Carbohydrate Metabolism;Metabolism of Other Amino Acids
Above Neutral	237	Metabolism of Cofactors and Vitamins;Metabolism of Terpenoids and Polyketides
Above Neutral	239	Glycan Biosynthesis and Metabolism
Above Neutral	243	Amino Acid Metabolism;Infectious Diseases
Above Neutral	256	Carbohydrate Metabolism;Signal Transduction;Transcription
Above Neutral	257	Enzyme Families;Glycan Biosynthesis and Metabolism;Nucleotide Metabolism
Above Neutral	266	Genetic Information Processing;Metabolism of Other Amino Acids
Above Neutral	268	Poorly Characterized;Signal Transduction
Above Neutral	270	Energy Metabolism;Translation
Above Neutral	273	Cellular Processes and Signaling;Signal Transduction
Above Neutral	274	Amino Acid Metabolism;Metabolism of Terpenoids and Polyketides
Above Neutral	275	Nervous System
Above Neutral	277	Amino Acid Metabolism;Poorly Characterized
Above Neutral	280	Cell Motility;Cellular Processes and Signaling
Above Neutral	281	Amino Acid Metabolism;Membrane Transport
Above Neutral	282	Carbohydrate Metabolism;Cellular Processes and Signaling;Metabolism
Above Neutral	284	Folding, Sorting and Degradation
Above Neutral	287	Genetic Information Processing;Xenobiotics Biodegradation and Metabolism
Above Neutral	288	Amino Acid Metabolism
Above Neutral	297	Genetic Information Processing;Replication and Repair
Above Neutral	298	Enzyme Families;Membrane Transport;Metabolism
Above Neutral	299	Carbohydrate Metabolism;Metabolism
Above Neutral	313	Enzyme Families;Transport and Catabolism

## Sheet: Type-II-KEGG-Overweight
Table S4-10. The Type-II-MFGC-KEGG list of Overweight (Separated as Below-Neutral, Neutral, and Above Neutral)
Groups	ID	MFGC
Below Neutral	5	Cell Growth and Death;Enzyme Families
Below Neutral	6	Enzyme Families;Folding, Sorting and Degradation;Metabolism
Below Neutral	10	Energy Metabolism;Nucleotide Metabolism
Below Neutral	18	Lipid Metabolism;Metabolism of Other Amino Acids
Below Neutral	23	Cellular Processes and Signaling;Nucleotide Metabolism
Below Neutral	25	Biosynthesis of Other Secondary Metabolites;Sensory System
Below Neutral	36	Cell Motility;Folding, Sorting and Degradation
Below Neutral	38	Carbohydrate Metabolism;Glycan Biosynthesis and Metabolism
Below Neutral	43	Lipid Metabolism;Metabolism of Terpenoids and Polyketides
Below Neutral	44	Enzyme Families;Translation
Below Neutral	50	Carbohydrate Metabolism;Metabolism of Cofactors and Vitamins
Below Neutral	55	Genetic Information Processing;Metabolism
Below Neutral	57	Lipid Metabolism;Translation
Below Neutral	60	Infectious Diseases;Metabolism of Cofactors and Vitamins
Below Neutral	78	Biosynthesis of Other Secondary Metabolites;Xenobiotics Biodegradation and Metabolism
Below Neutral	83	Metabolism of Other Amino Acids
Below Neutral	94	Membrane Transport;Metabolism of Cofactors and Vitamins;Transcription
Below Neutral	95	Cellular Processes and Signaling;Metabolism;Nucleotide Metabolism
Below Neutral	99	Amino Acid Metabolism;Energy Metabolism
Below Neutral	103	Carbohydrate Metabolism;Poorly Characterized
Below Neutral	106	Carbohydrate Metabolism;Infectious Diseases;Replication and Repair
Below Neutral	110	Metabolism;unknown
Below Neutral	117	Amino Acid Metabolism;Glycan Biosynthesis and Metabolism
Below Neutral	120	Cellular Processes and Signaling;Glycan Biosynthesis and Metabolism;Metabolism
Below Neutral	121	Genetic Information Processing;Transcription
Below Neutral	127	Cellular Processes and Signaling;Lipid Metabolism
Below Neutral	128	Lipid Metabolism;Xenobiotics Biodegradation and Metabolism
Below Neutral	130	Carbohydrate Metabolism;Glycan Biosynthesis and Metabolism;Lipid Metabolism
Below Neutral	138	Metabolism;Transcription
Below Neutral	139	Excretory System
Below Neutral	141	Enzyme Families;Replication and Repair
Below Neutral	145	Nucleotide Metabolism;Poorly Characterized
Below Neutral	151	Metabolism of Cofactors and Vitamins;Metabolism of Other Amino Acids;Metabolism of Terpenoids and Polyketides
Below Neutral	158	Membrane Transport;Metabolism
Below Neutral	159	Genetic Information Processing;Metabolism of Cofactors and Vitamins
Below Neutral	169	Metabolism;Nucleotide Metabolism;Xenobiotics Biodegradation and Metabolism
Below Neutral	170	Membrane Transport;Signaling Molecules and Interaction
Below Neutral	183	Energy Metabolism;Lipid Metabolism
Below Neutral	189	Lipid Metabolism;Metabolism;Xenobiotics Biodegradation and Metabolism
Below Neutral	198	Infectious Diseases;Nucleotide Metabolism
Below Neutral	203	Biosynthesis of Other Secondary Metabolites;Metabolism
Below Neutral	207	Folding, Sorting and Degradation;Metabolism of Terpenoids and Polyketides
Below Neutral	209	Cell Growth and Death
Below Neutral	223	Carbohydrate Metabolism;Xenobiotics Biodegradation and Metabolism
Below Neutral	224	Carbohydrate Metabolism;Signal Transduction
Below Neutral	229	Genetic Information Processing;Translation
Below Neutral	238	Amino Acid Metabolism;Signal Transduction
Below Neutral	248	Metabolism;Signal Transduction;Transcription
Below Neutral	252	Replication and Repair;Translation
Below Neutral	254	Translation;Transport and Catabolism
Below Neutral	259	Metabolism;Poorly Characterized
Below Neutral	269	Cell Growth and Death;Metabolism;Signal Transduction
Below Neutral	272	Enzyme Families;Transcription
Below Neutral	293	Infectious Diseases;Signaling Molecules and Interaction
Below Neutral	294	Enzyme Families;Genetic Information Processing;Nucleotide Metabolism
Below Neutral	296	Replication and Repair;Signal Transduction;Transcription
Below Neutral	301	Biosynthesis of Other Secondary Metabolites
Below Neutral	303	Folding, Sorting and Degradation;Transcription
Below Neutral	304	Genetic Information Processing;Glycan Biosynthesis and Metabolism;Nucleotide Metabolism
Below Neutral	312	Infectious Diseases;Translation
Neutral	2	Digestive System
Neutral	4	Amino Acid Metabolism;Biosynthesis of Other Secondary Metabolites
Neutral	8	Circulatory System
Neutral	12	Poorly Characterized;Transcription
Neutral	13	Cell Growth and Death;Membrane Transport
Neutral	15	Translation
Neutral	16	Glycan Biosynthesis and Metabolism;Metabolism of Cofactors and Vitamins
Neutral	17	Amino Acid Metabolism;Nucleotide Metabolism
Neutral	22	Membrane Transport;Nucleotide Metabolism
Neutral	24	Cellular Processes and Signaling;unknown
Neutral	29	Biosynthesis of Other Secondary Metabolites;Carbohydrate Metabolism;Metabolism
Neutral	31	Signal Transduction;Transcription
Neutral	32	Transcription
Neutral	33	Energy Metabolism;Signal Transduction
Neutral	35	Nucleotide Metabolism;Signal Transduction
Neutral	39	Carbohydrate Metabolism;Metabolism;Metabolism of Terpenoids and Polyketides
Neutral	41	Carbohydrate Metabolism;Metabolism;Poorly Characterized
Neutral	46	Replication and Repair
Neutral	47	Cellular Processes and Signaling;Metabolism of Other Amino Acids
Neutral	52	Glycan Biosynthesis and Metabolism;Metabolism
Neutral	53	Amino Acid Metabolism;Transcription
Neutral	56	Energy Metabolism;Xenobiotics Biodegradation and Metabolism
Neutral	58	Metabolism of Other Amino Acids;Transcription
Neutral	61	Sensory System
Neutral	62	Genetic Information Processing;Nucleotide Metabolism
Neutral	65	Carbohydrate Metabolism;Infectious Diseases
Neutral	67	Genetic Information Processing;Lipid Metabolism
Neutral	68	Nucleotide Metabolism;Translation
Neutral	70	Biosynthesis of Other Secondary Metabolites;Metabolism of Cofactors and Vitamins
Neutral	74	Cell Motility;Signal Transduction
Neutral	75	Folding, Sorting and Degradation;Translation
Neutral	79	Glycan Biosynthesis and Metabolism;Replication and Repair
Neutral	80	Carbohydrate Metabolism;Signaling Molecules and Interaction
Neutral	81	Lipid Metabolism;Nucleotide Metabolism
Neutral	84	Replication and Repair;Transcription
Neutral	85	Enzyme Families;Genetic Information Processing;Glycan Biosynthesis and Metabolism;Nucleotide Metabolism
Neutral	89	Carbohydrate Metabolism;Lipid Metabolism;Metabolism of Cofactors and Vitamins
Neutral	90	Energy Metabolism;Transcription
Neutral	97	Enzyme Families
Neutral	98	Metabolism;Signaling Molecules and Interaction
Neutral	100	Cellular Processes and Signaling;Glycan Biosynthesis and Metabolism
Neutral	101	Carbohydrate Metabolism;Folding, Sorting and Degradation
Neutral	104	Carbohydrate Metabolism;Transcription
Neutral	105	Enzyme Families;Genetic Information Processing
Neutral	108	Amino Acid Metabolism;Cellular Processes and Signaling;Enzyme Families
Neutral	112	Poorly Characterized
Neutral	113	Metabolism
Neutral	114	Enzyme Families;Glycan Biosynthesis and Metabolism
Neutral	116	Cellular Processes and Signaling;Replication and Repair
Neutral	122	Amino Acid Metabolism;Genetic Information Processing;Metabolism
Neutral	123	Cellular Processes and Signaling;Genetic Information Processing
Neutral	125	Cellular Processes and Signaling;Enzyme Families
Neutral	126	Glycan Biosynthesis and Metabolism;Nucleotide Metabolism
Neutral	133	Enzyme Families;unknown
Neutral	136	Transcription;Translation
Neutral	140	Cell Growth and Death;Genetic Information Processing
Neutral	142	unknown
Neutral	143	Cellular Processes and Signaling;Signaling Molecules and Interaction
Neutral	144	Poorly Characterized;Translation
Neutral	148	Cancers
Neutral	149	Amino Acid Metabolism;Xenobiotics Biodegradation and Metabolism
Neutral	150	Nucleotide Metabolism;Transcription
Neutral	152	Signal Transduction
Neutral	153	Nucleotide Metabolism;Xenobiotics Biodegradation and Metabolism
Neutral	155	Carbohydrate Metabolism;Nucleotide Metabolism
Neutral	162	Carbohydrate Metabolism;Genetic Information Processing
Neutral	163	Amino Acid Metabolism;Lipid Metabolism
Neutral	165	Cell Growth and Death;Metabolism
Neutral	168	Metabolism of Terpenoids and Polyketides;Replication and Repair
Neutral	171	Replication and Repair;Signaling Molecules and Interaction
Neutral	174	Nucleotide Metabolism
Neutral	175	Amino Acid Metabolism;Signaling Molecules and Interaction
Neutral	176	Carbohydrate Metabolism;Folding, Sorting and Degradation;Poorly Characterized
Neutral	177	Energy Metabolism;Genetic Information Processing
Neutral	179	Enzyme Families;Signaling Molecules and Interaction
Neutral	180	Membrane Transport;Replication and Repair
Neutral	185	Cell Motility
Neutral	186	Excretory System;Translation
Neutral	187	Enzyme Families;Genetic Information Processing;Glycan Biosynthesis and Metabolism
Neutral	192	Membrane Transport;Metabolism of Cofactors and Vitamins
Neutral	195	Metabolism of Terpenoids and Polyketides
Neutral	196	Metabolism of Other Amino Acids;Nucleotide Metabolism
Neutral	202	Enzyme Families;Folding, Sorting and Degradation
Neutral	208	Lipid Metabolism;Metabolism of Cofactors and Vitamins
Neutral	210	Metabolism of Cofactors and Vitamins;Xenobiotics Biodegradation and Metabolism
Neutral	213	Metabolism of Cofactors and Vitamins
Neutral	214	Metabolism;Nucleotide Metabolism
Neutral	217	Enzyme Families;Infectious Diseases
Neutral	219	Cell Growth and Death;Signal Transduction
Neutral	220	Transport and Catabolism
Neutral	221	Metabolism;Metabolism of Cofactors and Vitamins
Neutral	222	Infectious Diseases;Lipid Metabolism
Neutral	225	Amino Acid Metabolism;Carbohydrate Metabolism;Metabolism
Neutral	228	Folding, Sorting and Degradation;Infectious Diseases
Neutral	230	Membrane Transport;Transcription
Neutral	232	Carbohydrate Metabolism;Energy Metabolism
Neutral	233	Cellular Processes and Signaling
Neutral	234	Cellular Processes and Signaling;Metabolism
Neutral	235	Cellular Processes and Signaling;Folding, Sorting and Degradation;Genetic Information Processing
Neutral	240	Nucleotide Metabolism;Replication and Repair
Neutral	244	Carbohydrate Metabolism
Neutral	245	Carbohydrate Metabolism;Enzyme Families
Neutral	246	Enzyme Families;Membrane Transport
Neutral	249	Folding, Sorting and Degradation;Metabolism of Cofactors and Vitamins
Neutral	251	Carbohydrate Metabolism;Cellular Processes and Signaling;Replication and Repair
Neutral	253	Carbohydrate Metabolism;Glycan Biosynthesis and Metabolism;Metabolism
Neutral	258	Poorly Characterized;Replication and Repair
Neutral	262	Carbohydrate Metabolism;Metabolism of Terpenoids and Polyketides
Neutral	263	Genetic Information Processing;Glycan Biosynthesis and Metabolism
Neutral	264	Genetic Information Processing;Signaling Molecules and Interaction
Neutral	265	Amino Acid Metabolism;Carbohydrate Metabolism;Lipid Metabolism
Neutral	267	Carbohydrate Metabolism;Lipid Metabolism
Neutral	274	Amino Acid Metabolism;Metabolism of Terpenoids and Polyketides
Neutral	279	Infectious Diseases;Replication and Repair
Neutral	285	Cell Motility;Poorly Characterized
Neutral	286	Biosynthesis of Other Secondary Metabolites;Cellular Processes and Signaling
Neutral	287	Genetic Information Processing;Xenobiotics Biodegradation and Metabolism
Neutral	289	Metabolism of Cofactors and Vitamins;Poorly Characterized
Neutral	291	Carbohydrate Metabolism;Metabolism of Other Amino Acids;Metabolism of Terpenoids and Polyketides
Neutral	297	Genetic Information Processing;Replication and Repair
Neutral	298	Enzyme Families;Membrane Transport;Metabolism
Neutral	299	Carbohydrate Metabolism;Metabolism
Neutral	300	Enzyme Families;Lipid Metabolism
Neutral	302	Folding, Sorting and Degradation;Transport and Catabolism
Neutral	308	Cell Motility;Metabolism
Neutral	309	Energy Metabolism;Metabolism of Cofactors and Vitamins
Neutral	310	Genetic Information Processing;Membrane Transport
Neutral	311	Immune System
Above Neutral	3	Enzyme Families;Poorly Characterized
Above Neutral	7	Enzyme Families;Metabolism of Cofactors and Vitamins
Above Neutral	9	Carbohydrate Metabolism;Energy Metabolism;Metabolism
Above Neutral	11	Biosynthesis of Other Secondary Metabolites;Poorly Characterized
Above Neutral	19	Folding, Sorting and Degradation;Metabolism
Above Neutral	20	Metabolism of Other Amino Acids;Xenobiotics Biodegradation and Metabolism
Above Neutral	27	Amino Acid Metabolism;Metabolism;Xenobiotics Biodegradation and Metabolism
Above Neutral	34	Metabolism;Metabolism of Other Amino Acids
Above Neutral	37	Cellular Processes and Signaling;Enzyme Families;Metabolism
Above Neutral	40	Cellular Processes and Signaling;Poorly Characterized
Above Neutral	45	Carbohydrate Metabolism;Transport and Catabolism
Above Neutral	48	Folding, Sorting and Degradation;Genetic Information Processing;Translation
Above Neutral	51	Cellular Processes and Signaling;Infectious Diseases
Above Neutral	54	Folding, Sorting and Degradation;Replication and Repair
Above Neutral	59	Cellular Processes and Signaling;Folding, Sorting and Degradation
Above Neutral	63	Genetic Information Processing;Poorly Characterized
Above Neutral	64	Amino Acid Metabolism;Cellular Processes and Signaling
Above Neutral	66	Xenobiotics Biodegradation and Metabolism
Above Neutral	72	Cellular Processes and Signaling;Metabolism of Cofactors and Vitamins
Above Neutral	73	Glycan Biosynthesis and Metabolism;Poorly Characterized
Above Neutral	76	Metabolism;Xenobiotics Biodegradation and Metabolism
Above Neutral	77	Glycan Biosynthesis and Metabolism;Metabolism of Terpenoids and Polyketides
Above Neutral	82	Excretory System;Folding, Sorting and Degradation
Above Neutral	88	Amino Acid Metabolism;Enzyme Families
Above Neutral	91	Metabolism of Cofactors and Vitamins;Transcription
Above Neutral	92	Replication and Repair;Signal Transduction
Above Neutral	93	Amino Acid Metabolism;Translation
Above Neutral	96	Signaling Molecules and Interaction
Above Neutral	107	Metabolism;Signal Transduction
Above Neutral	111	Metabolism;Replication and Repair
Above Neutral	115	Glycan Biosynthesis and Metabolism;Lipid Metabolism
Above Neutral	118	Cellular Processes and Signaling;Metabolism of Terpenoids and Polyketides
Above Neutral	119	Cellular Processes and Signaling;Transcription
Above Neutral	124	Lipid Metabolism
Above Neutral	129	Membrane Transport;Poorly Characterized
Above Neutral	132	Amino Acid Metabolism;Cellular Processes and Signaling;Metabolism
Above Neutral	134	Metabolism of Terpenoids and Polyketides;Translation
Above Neutral	135	Lipid Metabolism;Transcription
Above Neutral	137	Carbohydrate Metabolism;Lipid Metabolism;Metabolism
Above Neutral	146	Cellular Processes and Signaling;Energy Metabolism;Metabolism
Above Neutral	147	Folding, Sorting and Degradation;Poorly Characterized
Above Neutral	154	Amino Acid Metabolism;Metabolism of Other Amino Acids
Above Neutral	156	Enzyme Families;Infectious Diseases;Metabolism
Above Neutral	157	Infectious Diseases;Poorly Characterized
Above Neutral	160	Digestive System;Metabolism
Above Neutral	161	Folding, Sorting and Degradation;Lipid Metabolism
Above Neutral	164	Amino Acid Metabolism;Metabolism
Above Neutral	166	Biosynthesis of Other Secondary Metabolites;Metabolism of Terpenoids and Polyketides
Above Neutral	167	Metabolism of Cofactors and Vitamins;unknown
Above Neutral	172	Cell Growth and Death;Transcription
Above Neutral	178	Cellular Processes and Signaling;Membrane Transport
Above Neutral	181	Enzyme Families;Signal Transduction
Above Neutral	182	Metabolism of Other Amino Acids;Metabolism of Terpenoids and Polyketides
Above Neutral	184	Amino Acid Metabolism;Enzyme Families;Metabolism
Above Neutral	193	Cell Growth and Death;Poorly Characterized
Above Neutral	197	Cell Motility;Transcription
Above Neutral	199	Energy Metabolism;Metabolism of Terpenoids and Polyketides
Above Neutral	200	Amino Acid Metabolism;Genetic Information Processing
Above Neutral	201	Biosynthesis of Other Secondary Metabolites;Carbohydrate Metabolism
Above Neutral	204	Lipid Metabolism;Metabolism
Above Neutral	205	Folding, Sorting and Degradation;Genetic Information Processing
Above Neutral	206	Poorly Characterized;Xenobiotics Biodegradation and Metabolism
Above Neutral	211	Metabolism of Cofactors and Vitamins;Nucleotide Metabolism
Above Neutral	212	Infectious Diseases
Above Neutral	215	Amino Acid Metabolism;Replication and Repair
Above Neutral	218	Translation;unknown
Above Neutral	231	Carbohydrate Metabolism;Metabolism of Other Amino Acids
Above Neutral	237	Metabolism of Cofactors and Vitamins;Metabolism of Terpenoids and Polyketides
Above Neutral	239	Glycan Biosynthesis and Metabolism
Above Neutral	241	Cell Motility;Membrane Transport
Above Neutral	243	Amino Acid Metabolism;Infectious Diseases
Above Neutral	247	Immune System Diseases
Above Neutral	250	Metabolism;Metabolism of Terpenoids and Polyketides
Above Neutral	256	Carbohydrate Metabolism;Signal Transduction;Transcription
Above Neutral	257	Enzyme Families;Glycan Biosynthesis and Metabolism;Nucleotide Metabolism
Above Neutral	260	Biosynthesis of Other Secondary Metabolites;Endocrine System
Above Neutral	266	Genetic Information Processing;Metabolism of Other Amino Acids
Above Neutral	268	Poorly Characterized;Signal Transduction
Above Neutral	270	Energy Metabolism;Translation
Above Neutral	273	Cellular Processes and Signaling;Signal Transduction
Above Neutral	275	Nervous System
Above Neutral	276	Carbohydrate Metabolism;Cellular Processes and Signaling
Above Neutral	277	Amino Acid Metabolism;Poorly Characterized
Above Neutral	278	Enzyme Families;Metabolism
Above Neutral	280	Cell Motility;Cellular Processes and Signaling
Above Neutral	281	Amino Acid Metabolism;Membrane Transport
Above Neutral	282	Carbohydrate Metabolism;Cellular Processes and Signaling;Metabolism
Above Neutral	284	Folding, Sorting and Degradation
Above Neutral	288	Amino Acid Metabolism
Above Neutral	290	Energy Metabolism;Poorly Characterized
Above Neutral	295	Infectious Diseases;Metabolism
Above Neutral	306	Enzyme Families;Metabolism;Signal Transduction
Above Neutral	307	Metabolism;Translation
Above Neutral	313	Enzyme Families;Transport and Catabolism

[truncated: 4 more sheets: Type-II-KEGG-Diabetes (Healthy), Type-II-KEGG-Diabetes (Diseased, Type-II-KEGG-IBD (Healthy), Type-II-KEGG-IBD (UC)]
